# Supplementary material for: Carpesabrolide A, a novel meroterpenoid with anti-inflammatory activity from Carpesium abrotanoides
Source: RSC Adv. 2024 Apr 5;14(16):11002–6. doi: 10.1039/d4ra00292j (PMC10995668; doi:10.1039/d4ra00292j)
Supplement: RA-014-D4RA00292J-s002 [file RA-014-D4RA00292J-s002.cif]

# Electronic Supplementary Material (ESI) for RSC Advances.
# This journal is © The Royal Society of Chemistry 2024

####################################################################### 
# 
# This file contains crystal structure data downloaded from the 
# Cambridge Structural Database (CSD) hosted by the Cambridge 
# Crystallographic Data Centre (CCDC).
# 
# Full information about CCDC data access policies and citation 
# guidelines are available at http://www.ccdc.cam.ac.uk/access/V1 
# 
# Audit and citation data items may have been added by the CCDC. 
# Please retain this information to preserve the provenance of 
# this file and to allow appropriate attribution of the data. 
# 
#######################################################################

data_lzca72
_database_code_depnum_ccdc_archive 'CCDC 2311963'
loop_
_audit_author_name
_audit_author_address
'Tao Feng'
;South Central Minzu University
China
;
_audit_update_record             
;
2023-12-04 deposited with the CCDC.	2024-03-28 downloaded from the CCDC.
;
_chemical_name_systematic        ?
_chemical_name_common            ?
_chemical_formula_moiety         'C20 H22 O7'
_chemical_formula_sum            'C20 H22 O7'
_chemical_formula_iupac          ?
_chemical_formula_weight         374.37
_chemical_absolute_configuration ad

_chemical_melting_point          ?

_space_group_crystal_system      orthorhombic
_space_group_name_H-M_alt        'P 21 21 21'
_space_group_name_Hall           'P 2ac 2ab'
loop_
_space_group_symop_operation_xyz
'x, y, z'
'x+1/2, -y+1/2, -z'
'-x, y+1/2, -z+1/2'
'-x+1/2, -y, z+1/2'

_cell_length_a                   9.8989(3)
_cell_length_b                   11.3680(3)
_cell_length_c                   15.8912(5)
_cell_angle_alpha                90
_cell_angle_beta                 90
_cell_angle_gamma                90
_cell_volume                     1788.25(9)
_cell_formula_units_Z            4
_cell_measurement_reflns_used    9908
_cell_measurement_theta_min      4.7829
_cell_measurement_theta_max      69.9806
_cell_measurement_temperature    150.(2)

_exptl_crystal_description       block
_exptl_crystal_colour            'clear light colourless'
_exptl_crystal_size_max          0.360
_exptl_crystal_size_mid          0.200
_exptl_crystal_size_min          0.140
_exptl_crystal_density_diffrn    1.391
_exptl_crystal_density_meas      ?
_exptl_crystal_density_method    'not measured'
_exptl_crystal_F_000             792

_exptl_absorpt_coefficient_mu    0.881
_exptl_absorpt_correction_type   Multi-Scan
_exptl_absorpt_process_details   
;
SADABS-2016/2 - Bruker AXS area detector scaling and absorption correction
;
_exptl_absorpt_correction_T_min  0.72
_exptl_absorpt_correction_T_max  0.89

_exptl_special_details           
;
;

_diffrn_ambient_temperature      150.(2)

_diffrn_source                   'Ius Diamond'
_diffrn_source_type              Microfocus

_diffrn_radiation_type           'Cu K\a'
_diffrn_radiation_wavelength     1.54178
_diffrn_radiation_monochromator  'Helixos MX multilayer Optic'

_diffrn_measurement_device_type  'Bruker D8 QUEST PHOTON II'
_diffrn_measurement_method       ?

_diffrn_detector_area_resol_mean 7.3910

_diffrn_reflns_number            16042
_diffrn_reflns_av_R_equivalents  0.0552
_diffrn_reflns_av_unetI/netI     0.0386
_diffrn_reflns_theta_min         4.78
_diffrn_reflns_theta_max         70.04
_diffrn_reflns_theta_full        70.04
_diffrn_measured_fraction_theta_max 0.995
_diffrn_measured_fraction_theta_full 0.995
_diffrn_reflns_limit_h_min       -12
_diffrn_reflns_limit_h_max       12
_diffrn_reflns_limit_k_min       -13
_diffrn_reflns_limit_k_max       12
_diffrn_reflns_limit_l_min       -19
_diffrn_reflns_limit_l_max       19

_refine_special_details          
;
;

_reflns_number_total             3367
_reflns_number_gt                3257
_reflns_threshold_expression     'I > 2\s(I)'

_refine_ls_structure_factor_coef Fsqd
_refine_ls_matrix_type           full
_refine_ls_R_factor_all          0.0310
_refine_ls_R_factor_gt           0.0295
_refine_ls_wR_factor_gt          0.0723
_refine_ls_wR_factor_ref         0.0731
_refine_ls_goodness_of_fit_ref   1.057
_refine_ls_restrained_S_all      1.057
_refine_ls_number_reflns         3367
_refine_ls_number_parameters     247
_refine_ls_number_restraints     0
_refine_ls_number_constraints    ?
_refine_ls_hydrogen_treatment    constr
_refine_ls_weighting_scheme      calc
_refine_ls_weighting_details     
'w=1/[\s^2^(Fo^2^)+(0.0332P)^2^+0.2966P] where P=(Fo^2^+2Fc^2^)/3'

_atom_sites_solution_hydrogens   geom
_atom_sites_solution_primary     ?
_atom_sites_solution_secondary   ?

_refine_ls_shift/su_max          0.000
_refine_ls_shift/su_mean         0.000
_refine_diff_density_max         0.183
_refine_diff_density_min         -0.184
_refine_ls_extinction_method     none
_refine_ls_extinction_coef       ?
_refine_ls_abs_structure_details 
;

Flack x determined using 1356 quotients [(I+)-(I-)]/[(I+)+(I-)]
(Parsons, Flack and Wagner, Acta Cryst. B69 (2013) 249-259).
;
_refine_ls_abs_structure_Flack   0.08(7)

loop_
_atom_type_symbol
_atom_type_description
_atom_type_scat_dispersion_real
_atom_type_scat_dispersion_imag
_atom_type_scat_source
C C 0.0181 0.0091 'International Tables Vol C Tables 4.2.6.8 and 6.1.1.4'
H H 0.0000 0.0000 'International Tables Vol C Tables 4.2.6.8 and 6.1.1.4'
O O 0.0492 0.0322 'International Tables Vol C Tables 4.2.6.8 and 6.1.1.4'

_computing_data_collection       'Bruker Instrument Service vV6.2.15'
_computing_cell_refinement       'SAINT V8.38A (Bruker AXS Inc., 2017)'
_computing_data_reduction        'SAINT V8.38A (Bruker AXS Inc., 2017)'
_computing_structure_solution    'SHELXT 2014/5 (Sheldrick, 2014)'
_computing_structure_refinement  'SHELXL-2017/1 (Sheldrick, 2017)'
_computing_molecular_graphics    'shelXle (C.B. Huebschle, rev 882)'
_computing_publication_material  ?

loop_
_atom_site_type_symbol
_atom_site_label
_atom_site_fract_x
_atom_site_fract_y
_atom_site_fract_z
_atom_site_U_iso_or_equiv
_atom_site_adp_type
_atom_site_calc_flag
_atom_site_refinement_flags_adp
_atom_site_refinement_flags_occupancy
_atom_site_refinement_flags_posn
_atom_site_occupancy
_atom_site_disorder_assembly
_atom_site_disorder_group
O O1 0.89052(14) 0.22848(13) 0.69331(10) 0.0291(3) Uani d . . . 1 . .
O O2 0.01679(14) 0.67812(15) 0.40966(10) 0.0349(4) Uani d . . . 1 . .
O O3 0.93729(17) 0.41740(15) 0.71661(13) 0.0458(5) Uani d . . . 1 . .
O O4 0.50622(12) 0.34439(12) 0.50572(8) 0.0222(3) Uani d . . . 1 . .
O O5 0.59102(15) 0.16359(14) 0.51875(12) 0.0389(4) Uani d . . . 1 . .
O O6 0.45434(14) 0.41855(13) 0.66562(8) 0.0252(3) Uani d . . . 1 . .
O O7 0.14336(12) 0.65886(13) 0.52518(9) 0.0264(3) Uani d . . . 1 . .
C C1 1.0141(2) 0.1983(2) 0.73677(16) 0.0356(5) Uani d . . . 1 . .
H H2 1.09131 0.231732 0.70646 0.053 Uiso calc U . R 1 . .
H H3 1.023234 0.112575 0.739284 0.053 Uiso calc U . R 1 . .
H H1 1.01148 0.230292 0.794025 0.053 Uiso calc U . R 1 . .
C C2 0.86492(19) 0.34340(18) 0.68815(12) 0.0240(4) Uani d . . . 1 . .
C C3 0.73061(18) 0.36545(18) 0.64561(12) 0.0221(4) Uani d . . . 1 . .
H H4 0.659333 0.316998 0.673672 0.027 Uiso calc U . R 1 . .
C C4 0.73239(18) 0.33675(17) 0.54896(12) 0.0221(4) Uani d . . . 1 . .
H H5 0.818256 0.298344 0.530405 0.027 Uiso calc U . R 1 . .
C C5 0.70957(17) 0.45801(17) 0.50759(11) 0.0208(4) Uani d . . . 1 . .
C C6 0.55286(17) 0.46450(16) 0.51983(11) 0.0189(4) Uani d . . . 1 . .
C C7 0.47930(17) 0.54334(17) 0.45820(11) 0.0199(4) Uani d . . . 1 . .
H H16 0.497582 0.515434 0.400299 0.024 Uiso calc U . R 1 . .
H H17 0.515658 0.624176 0.463122 0.024 Uiso calc U . R 1 . .
C C8 0.32695(17) 0.54688(17) 0.47208(11) 0.0192(4) Uani d . . . 1 . .
H H15 0.295143 0.465363 0.484997 0.023 Uiso calc U . R 1 . .
C C9 0.24273(17) 0.59506(16) 0.40170(12) 0.0215(4) Uani d . . . 1 . .
C C10 0.12092(18) 0.64761(17) 0.44157(13) 0.0245(4) Uani d . . . 1 . .
C C11 0.60777(19) 0.26772(18) 0.52394(13) 0.0248(4) Uani d . . . 1 . .
C C12 0.28479(18) 0.62739(17) 0.54398(12) 0.0226(4) Uani d . . . 1 . .
H H6 0.341907 0.699941 0.543477 0.027 Uiso calc U . R 1 . .
C C13 0.2870(2) 0.5735(2) 0.63043(12) 0.0310(5) Uani d . . . 1 . .
H H7 0.232988 0.500267 0.629137 0.037 Uiso calc U . R 1 . .
H H8 0.242069 0.628367 0.669894 0.037 Uiso calc U . R 1 . .
C C14 0.42716(19) 0.54442(18) 0.66513(11) 0.0235(4) Uani d . . . 1 . .
C C15 0.4589(2) 0.6085(2) 0.74615(12) 0.0297(5) Uani d . . . 1 . .
H H9 0.379573 0.606962 0.783004 0.045 Uiso calc U . R 1 . .
H H10 0.482864 0.690307 0.733537 0.045 Uiso calc U . R 1 . .
H H11 0.534918 0.569883 0.774391 0.045 Uiso calc U . R 1 . .
C C16 0.54127(18) 0.49251(16) 0.61625(11) 0.0197(4) Uani d . . . 1 . .
C C17 0.68808(19) 0.49504(17) 0.64692(12) 0.0212(4) Uani d . . . 1 . .
H H12 0.703222 0.536778 0.701507 0.025 Uiso calc U . R 1 . .
C C18 0.76290(18) 0.54658(17) 0.57143(12) 0.0227(4) Uani d . . . 1 . .
H H14 0.734615 0.628166 0.558602 0.027 Uiso calc U . R 1 . .
H H13 0.862284 0.542755 0.577859 0.027 Uiso calc U . R 1 . .
C C19 0.7624(2) 0.4673(2) 0.41831(13) 0.0311(5) Uani d . . . 1 . .
H H19 0.742593 0.545807 0.395975 0.047 Uiso calc U . R 1 . .
H H18 0.718576 0.407766 0.383079 0.047 Uiso calc U . R 1 . .
H H20 0.860328 0.454446 0.418146 0.047 Uiso calc U . R 1 . .
C C20 0.2628(2) 0.59909(19) 0.31959(13) 0.0287(4) Uani d . . . 1 . .
H H21 0.198478 0.63636 0.284158 0.034 Uiso calc U . R 1 . .
H H22 0.341661 0.564711 0.295966 0.034 Uiso calc U . R 1 . .

loop_
_atom_site_aniso_label
_atom_site_aniso_U_11
_atom_site_aniso_U_22
_atom_site_aniso_U_33
_atom_site_aniso_U_12
_atom_site_aniso_U_13
_atom_site_aniso_U_23
O1 0.0271(7) 0.0209(7) 0.0393(8) 0.0041(6) -0.0099(6) 0.0023(6)
O2 0.0211(7) 0.0443(10) 0.0393(8) 0.0102(6) -0.0046(6) 0.0004(7)
O3 0.0401(9) 0.0243(8) 0.0729(12) 0.0037(7) -0.0310(9) -0.0050(8)
O4 0.0159(6) 0.0211(7) 0.0297(6) 0.0010(5) -0.0023(5) -0.0044(5)
O5 0.0285(7) 0.0224(8) 0.0658(11) 0.0029(6) -0.0108(7) -0.0102(8)
O6 0.0243(6) 0.0252(7) 0.0261(7) 0.0008(5) 0.0072(5) 0.0029(5)
O7 0.0181(6) 0.0311(8) 0.0300(7) 0.0078(5) 0.0012(5) -0.0014(6)
C1 0.0336(12) 0.0267(12) 0.0467(13) 0.0083(8) -0.0129(10) 0.0033(9)
C2 0.0251(9) 0.0215(10) 0.0255(9) 0.0042(8) -0.0038(7) 0.0014(8)
C3 0.0192(9) 0.0225(10) 0.0246(9) -0.0001(7) 0.0000(7) 0.0022(7)
C4 0.0166(8) 0.0225(10) 0.0273(9) 0.0027(7) -0.0014(7) -0.0045(8)
C5 0.0137(8) 0.0270(10) 0.0218(9) 0.0015(7) 0.0007(6) -0.0010(7)
C6 0.0151(8) 0.0203(9) 0.0213(8) -0.0001(7) 0.0008(7) -0.0008(7)
C7 0.0162(8) 0.0254(10) 0.0181(7) 0.0025(7) 0.0000(6) 0.0001(7)
C8 0.0154(8) 0.0209(9) 0.0214(8) -0.0004(6) -0.0002(6) 0.0001(7)
C9 0.0157(8) 0.0210(10) 0.0277(9) -0.0011(7) -0.0027(7) -0.0014(7)
C10 0.0209(9) 0.0208(10) 0.0317(10) 0.0005(7) -0.0002(7) 0.0016(8)
C11 0.0190(9) 0.0235(11) 0.0319(10) 0.0036(7) -0.0014(8) -0.0056(8)
C12 0.0158(8) 0.0270(10) 0.0249(9) 0.0034(7) -0.0006(7) -0.0020(8)
C13 0.0235(10) 0.0458(13) 0.0236(10) 0.0080(9) 0.0047(8) 0.0002(9)
C14 0.0254(9) 0.0243(10) 0.0208(9) 0.0044(7) 0.0033(7) 0.0008(8)
C15 0.0317(10) 0.0352(12) 0.0221(9) 0.0056(9) 0.0026(8) -0.0047(8)
C16 0.0207(9) 0.0196(9) 0.0187(8) 0.0009(7) 0.0010(7) 0.0009(7)
C17 0.0217(9) 0.0213(10) 0.0205(8) 0.0023(7) -0.0033(7) -0.0013(7)
C18 0.0185(8) 0.0221(10) 0.0275(9) -0.0027(7) -0.0035(7) 0.0024(7)
C19 0.0202(9) 0.0498(14) 0.0233(9) 0.0011(9) 0.0031(8) 0.0007(9)
C20 0.0224(9) 0.0367(12) 0.0270(9) 0.0011(8) -0.0060(8) -0.0017(8)

_geom_special_details            
;

All esds (except the esd in the dihedral angle between two l.s. planes)
are estimated using the full covariance matrix.  The cell esds are taken
into account individually in the estimation of esds in distances, angles
and torsion angles; correlations between esds in cell parameters are only
used when they are defined by crystal symmetry.  An approximate (isotropic)
treatment of cell esds is used for estimating esds involving l.s. planes.
;

loop_
_geom_bond_atom_site_label_1
_geom_bond_atom_site_label_2
_geom_bond_site_symmetry_2
_geom_bond_distance
_geom_bond_publ_flag
O1 C2 . 1.333(3) ?
O1 C1 . 1.446(2) ?
O2 C10 . 1.200(2) ?
O3 C2 . 1.194(3) ?
O4 C11 . 1.362(2) ?
O4 C6 . 1.459(2) ?
O5 C11 . 1.198(3) ?
O6 C16 . 1.436(2) ?
O6 C14 . 1.456(3) ?
O7 C10 . 1.353(2) ?
O7 C12 . 1.476(2) ?
C1 H2 . 0.98 ?
C1 H3 . 0.98 ?
C1 H1 . 0.98 ?
C2 C3 . 1.512(2) ?
C3 C17 . 1.532(3) ?
C3 C4 . 1.570(3) ?
C3 H4 . 1.0 ?
C4 C11 . 1.515(3) ?
C4 C5 . 1.544(3) ?
C4 H5 . 1.0 ?
C5 C19 . 1.516(3) ?
C5 C18 . 1.524(3) ?
C5 C6 . 1.565(2) ?
C6 C7 . 1.514(2) ?
C6 C16 . 1.569(2) ?
C7 C8 . 1.525(2) ?
C7 H16 . 0.99 ?
C7 H17 . 0.99 ?
C8 C9 . 1.499(2) ?
C8 C12 . 1.522(3) ?
C8 H15 . 1.0 ?
C9 C20 . 1.321(3) ?
C9 C10 . 1.487(3) ?
C12 C13 . 1.504(3) ?
C12 H6 . 1.0 ?
C13 C14 . 1.529(3) ?
C13 H7 . 0.99 ?
C13 H8 . 0.99 ?
C14 C16 . 1.492(3) ?
C14 C15 . 1.513(3) ?
C15 H9 . 0.98 ?
C15 H10 . 0.98 ?
C15 H11 . 0.98 ?
C16 C17 . 1.533(3) ?
C17 C18 . 1.527(3) ?
C17 H12 . 1.0 ?
C18 H14 . 0.99 ?
C18 H13 . 0.99 ?
C19 H19 . 0.98 ?
C19 H18 . 0.98 ?
C19 H20 . 0.98 ?
C20 H21 . 0.95 ?
C20 H22 . 0.95 ?

loop_
_geom_angle_atom_site_label_1
_geom_angle_atom_site_label_2
_geom_angle_atom_site_label_3
_geom_angle_site_symmetry_1
_geom_angle_site_symmetry_3
_geom_angle
_geom_angle_publ_flag
C2 O1 C1 . . 114.98(16) ?
C11 O4 C6 . . 109.44(13) ?
C16 O6 C14 . . 62.13(11) ?
C10 O7 C12 . . 109.38(14) ?
O1 C1 H2 . . 109.5 ?
O1 C1 H3 . . 109.5 ?
H2 C1 H3 . . 109.5 ?
O1 C1 H1 . . 109.5 ?
H2 C1 H1 . . 109.5 ?
H3 C1 H1 . . 109.5 ?
O3 C2 O1 . . 123.58(17) ?
O3 C2 C3 . . 125.45(19) ?
O1 C2 C3 . . 110.91(16) ?
C2 C3 C17 . . 113.25(16) ?
C2 C3 C4 . . 113.14(15) ?
C17 C3 C4 . . 102.48(15) ?
C2 C3 H4 . . 109.2 ?
C17 C3 H4 . . 109.2 ?
C4 C3 H4 . . 109.2 ?
C11 C4 C5 . . 103.39(14) ?
C11 C4 C3 . . 110.80(16) ?
C5 C4 C3 . . 103.26(15) ?
C11 C4 H5 . . 112.9 ?
C5 C4 H5 . . 112.9 ?
C3 C4 H5 . . 112.9 ?
C19 C5 C18 . . 117.21(16) ?
C19 C5 C4 . . 114.23(16) ?
C18 C5 C4 . . 104.82(14) ?
C19 C5 C6 . . 117.08(15) ?
C18 C5 C6 . . 103.27(14) ?
C4 C5 C6 . . 97.71(14) ?
O4 C6 C7 . . 107.61(14) ?
O4 C6 C5 . . 104.50(14) ?
C7 C6 C5 . . 115.10(15) ?
O4 C6 C16 . . 108.47(14) ?
C7 C6 C16 . . 118.45(15) ?
C5 C6 C16 . . 101.73(14) ?
C6 C7 C8 . . 113.44(15) ?
C6 C7 H16 . . 108.9 ?
C8 C7 H16 . . 108.9 ?
C6 C7 H17 . . 108.9 ?
C8 C7 H17 . . 108.9 ?
H16 C7 H17 . . 107.7 ?
C9 C8 C12 . . 100.83(14) ?
C9 C8 C7 . . 116.88(15) ?
C12 C8 C7 . . 113.30(15) ?
C9 C8 H15 . . 108.5 ?
C12 C8 H15 . . 108.5 ?
C7 C8 H15 . . 108.5 ?
C20 C9 C10 . . 121.94(17) ?
C20 C9 C8 . . 131.77(17) ?
C10 C9 C8 . . 106.26(16) ?
O2 C10 O7 . . 121.92(18) ?
O2 C10 C9 . . 129.23(18) ?
O7 C10 C9 . . 108.85(16) ?
O5 C11 O4 . . 121.04(17) ?
O5 C11 C4 . . 129.97(18) ?
O4 C11 C4 . . 108.99(16) ?
O7 C12 C13 . . 107.32(15) ?
O7 C12 C8 . . 104.71(14) ?
C13 C12 C8 . . 115.90(17) ?
O7 C12 H6 . . 109.6 ?
C13 C12 H6 . . 109.6 ?
C8 C12 H6 . . 109.6 ?
C12 C13 C14 . . 115.52(16) ?
C12 C13 H7 . . 108.4 ?
C14 C13 H7 . . 108.4 ?
C12 C13 H8 . . 108.4 ?
C14 C13 H8 . . 108.4 ?
H7 C13 H8 . . 107.5 ?
O6 C14 C16 . . 58.29(11) ?
O6 C14 C15 . . 115.51(16) ?
C16 C14 C15 . . 118.44(17) ?
O6 C14 C13 . . 112.47(17) ?
C16 C14 C13 . . 125.77(16) ?
C15 C14 C13 . . 113.04(17) ?
C14 C15 H9 . . 109.5 ?
C14 C15 H10 . . 109.5 ?
H9 C15 H10 . . 109.5 ?
C14 C15 H11 . . 109.5 ?
H9 C15 H11 . . 109.5 ?
H10 C15 H11 . . 109.5 ?
O6 C16 C14 . . 59.58(12) ?
O6 C16 C17 . . 113.91(15) ?
C14 C16 C17 . . 122.99(16) ?
O6 C16 C6 . . 117.28(15) ?
C14 C16 C6 . . 130.07(15) ?
C17 C16 C6 . . 104.18(14) ?
C18 C17 C3 . . 103.00(15) ?
C18 C17 C16 . . 102.55(14) ?
C3 C17 C16 . . 103.77(15) ?
C18 C17 H12 . . 115.3 ?
C3 C17 H12 . . 115.3 ?
C16 C17 H12 . . 115.3 ?
C5 C18 C17 . . 95.82(14) ?
C5 C18 H14 . . 112.6 ?
C17 C18 H14 . . 112.6 ?
C5 C18 H13 . . 112.6 ?
C17 C18 H13 . . 112.6 ?
H14 C18 H13 . . 110.1 ?
C5 C19 H19 . . 109.5 ?
C5 C19 H18 . . 109.5 ?
H19 C19 H18 . . 109.5 ?
C5 C19 H20 . . 109.5 ?
H19 C19 H20 . . 109.5 ?
H18 C19 H20 . . 109.5 ?
C9 C20 H21 . . 120.0 ?
C9 C20 H22 . . 120.0 ?
H21 C20 H22 . . 120.0 ?

loop_
_geom_torsion_atom_site_label_1
_geom_torsion_atom_site_label_2
_geom_torsion_atom_site_label_3
_geom_torsion_atom_site_label_4
_geom_torsion_site_symmetry_1
_geom_torsion_site_symmetry_2
_geom_torsion_site_symmetry_3
_geom_torsion_site_symmetry_4
_geom_torsion
_geom_torsion_publ_flag
C1 O1 C2 O3 . . . . 0.2(3) ?
C1 O1 C2 C3 . . . . -177.17(17) ?
O3 C2 C3 C17 . . . . -3.9(3) ?
O1 C2 C3 C17 . . . . 173.37(16) ?
O3 C2 C3 C4 . . . . 112.1(2) ?
O1 C2 C3 C4 . . . . -70.6(2) ?
C2 C3 C4 C11 . . . . 134.98(17) ?
C17 C3 C4 C11 . . . . -102.73(17) ?
C2 C3 C4 C5 . . . . -114.90(17) ?
C17 C3 C4 C5 . . . . 7.40(17) ?
C11 C4 C5 C19 . . . . -88.50(18) ?
C3 C4 C5 C19 . . . . 155.97(15) ?
C11 C4 C5 C18 . . . . 141.87(15) ?
C3 C4 C5 C18 . . . . 26.34(17) ?
C11 C4 C5 C6 . . . . 35.89(16) ?
C3 C4 C5 C6 . . . . -79.65(15) ?
C11 O4 C6 C7 . . . . 149.05(15) ?
C11 O4 C6 C5 . . . . 26.25(18) ?
C11 O4 C6 C16 . . . . -81.68(17) ?
C19 C5 C6 O4 . . . . 84.5(2) ?
C18 C5 C6 O4 . . . . -145.13(14) ?
C4 C5 C6 O4 . . . . -37.84(16) ?
C19 C5 C6 C7 . . . . -33.3(2) ?
C18 C5 C6 C7 . . . . 97.08(18) ?
C4 C5 C6 C7 . . . . -155.63(15) ?
C19 C5 C6 C16 . . . . -162.70(17) ?
C18 C5 C6 C16 . . . . -32.30(17) ?
C4 C5 C6 C16 . . . . 74.99(15) ?
O4 C6 C7 C8 . . . . 63.78(19) ?
C5 C6 C7 C8 . . . . 179.80(15) ?
C16 C6 C7 C8 . . . . -59.6(2) ?
C6 C7 C8 C9 . . . . -164.02(16) ?
C6 C7 C8 C12 . . . . 79.4(2) ?
C12 C8 C9 C20 . . . . 150.4(2) ?
C7 C8 C9 C20 . . . . 27.1(3) ?
C12 C8 C9 C10 . . . . -27.54(19) ?
C7 C8 C9 C10 . . . . -150.80(16) ?
C12 O7 C10 O2 . . . . -173.31(19) ?
C12 O7 C10 C9 . . . . 6.2(2) ?
C20 C9 C10 O2 . . . . 15.7(3) ?
C8 C9 C10 O2 . . . . -166.1(2) ?
C20 C9 C10 O7 . . . . -163.78(18) ?
C8 C9 C10 O7 . . . . 14.4(2) ?
C6 O4 C11 O5 . . . . 178.21(19) ?
C6 O4 C11 C4 . . . . -2.0(2) ?
C5 C4 C11 O5 . . . . 156.5(2) ?
C3 C4 C11 O5 . . . . -93.4(3) ?
C5 C4 C11 O4 . . . . -23.2(2) ?
C3 C4 C11 O4 . . . . 86.84(19) ?
C10 O7 C12 C13 . . . . -147.78(17) ?
C10 O7 C12 C8 . . . . -24.1(2) ?
C9 C8 C12 O7 . . . . 30.88(18) ?
C7 C8 C12 O7 . . . . 156.58(15) ?
C9 C8 C12 C13 . . . . 148.88(16) ?
C7 C8 C12 C13 . . . . -85.4(2) ?
O7 C12 C13 C14 . . . . -174.86(17) ?
C8 C12 C13 C14 . . . . 68.6(2) ?
C16 O6 C14 C15 . . . . -108.99(18) ?
C16 O6 C14 C13 . . . . 119.21(17) ?
C12 C13 C14 O6 . . . . -106.9(2) ?
C12 C13 C14 C16 . . . . -40.7(3) ?
C12 C13 C14 C15 . . . . 120.0(2) ?
C14 O6 C16 C17 . . . . 115.49(18) ?
C14 O6 C16 C6 . . . . -122.49(18) ?
C15 C14 C16 O6 . . . . 103.95(19) ?
C13 C14 C16 O6 . . . . -96.2(2) ?
O6 C14 C16 C17 . . . . -100.33(19) ?
C15 C14 C16 C17 . . . . 3.6(3) ?
C13 C14 C16 C17 . . . . 163.44(19) ?
O6 C14 C16 C6 . . . . 101.6(2) ?
C15 C14 C16 C6 . . . . -154.47(19) ?
C13 C14 C16 C6 . . . . 5.3(3) ?
O4 C6 C16 O6 . . . . -18.6(2) ?
C7 C6 C16 O6 . . . . 104.32(18) ?
C5 C6 C16 O6 . . . . -128.44(16) ?
O4 C6 C16 C14 . . . . -90.5(2) ?
C7 C6 C16 C14 . . . . 32.4(3) ?
C5 C6 C16 C14 . . . . 159.66(19) ?
O4 C6 C16 C17 . . . . 108.30(15) ?
C7 C6 C16 C17 . . . . -128.76(16) ?
C5 C6 C16 C17 . . . . -1.51(18) ?
C2 C3 C17 C18 . . . . 83.56(18) ?
C4 C3 C17 C18 . . . . -38.66(17) ?
C2 C3 C17 C16 . . . . -169.81(15) ?
C4 C3 C17 C16 . . . . 67.97(16) ?
O6 C16 C17 C18 . . . . 163.69(15) ?
C14 C16 C17 C18 . . . . -128.18(18) ?
C6 C16 C17 C18 . . . . 34.70(18) ?
O6 C16 C17 C3 . . . . 56.72(18) ?
C14 C16 C17 C3 . . . . 124.85(18) ?
C6 C16 C17 C3 . . . . -72.27(17) ?
C19 C5 C18 C17 . . . . -176.74(16) ?
C4 C5 C18 C17 . . . . -48.90(16) ?
C6 C5 C18 C17 . . . . 52.93(17) ?
C3 C17 C18 C5 . . . . 53.84(16) ?
C16 C17 C18 C5 . . . . -53.72(16) ?

loop_
_geom_hbond_atom_site_label_D
_geom_hbond_atom_site_label_H
_geom_hbond_atom_site_label_A
_geom_hbond_site_symmetry_A
_geom_hbond_distance_DH
_geom_hbond_distance_HA
_geom_hbond_distance_DA
_geom_hbond_angle_DHA
_geom_hbond_publ_flag
C1 H3 O3 3_746 0.98 2.36 3.314(3) 164.4 ?
C4 H5 O4 2_556 1.00 2.53 3.513(2) 166.0 ?
C8 H15 O5 2_456 1.00 2.50 3.347(2) 142.6 ?
C12 H6 O2 2_566 1.00 2.34 3.272(2) 154.8 ?

_shelx_res_file                  
;

TITL lzca72_0m_a.res in P2(1)2(1)2(1)
    lzca72_0m.res
    created by SHELXL-2017/1 at 16:29:37 on 21-May-2023
CELL 1.54178 9.8989 11.3680 15.8912 90.000 90.000 90.000
ZERR 4.00 0.0003 0.0003 0.0005 0.000 0.000 0.000
LATT -1
SYMM x+1/2, -y+1/2, -z
SYMM -x, y+1/2, -z+1/2
SYMM -x+1/2, -y, z+1/2
SFAC C H O
UNIT 80 88 28
LIST 4 ! automatically inserted. Change 6 to 4 for CHECKCIF!!
TEMP -123.150
SIZE 0.140 0.200 0.360
ACTA
EQIV $1 -x+2, y-1/2, -z+3/2
HTAB C1 O3_$1
EQIV $2 x+1/2, -y+1/2, -z+1
HTAB C4 O4_$2
EQIV $3 x-1/2, -y+1/2, -z+1
HTAB C8 O5_$3
EQIV $4 x+1/2, -y+3/2, -z+1
HTAB C12 O2_$4
L.S. 4
FMAP 2
PLAN -5 0 0.00
HTAB
BOND $H
CONF
WGHT    0.033200    0.296600
FVAR       0.94596
O1    3    0.890517    0.228478    0.693311    11.00000    0.02709    0.02087 =
         0.03928    0.00226   -0.00993    0.00408
O2    3    0.016794    0.678116    0.409661    11.00000    0.02107    0.04426 =
         0.03926    0.00040   -0.00459    0.01017
O3    3    0.937294    0.417403    0.716606    11.00000    0.04009    0.02431 =
         0.07292   -0.00498   -0.03101    0.00366
O4    3    0.506225    0.344389    0.505721    11.00000    0.01594    0.02110 =
         0.02971   -0.00444   -0.00233    0.00101
O5    3    0.591023    0.163594    0.518752    11.00000    0.02845    0.02242 =
         0.06580   -0.01023   -0.01078    0.00292
O6    3    0.454336    0.418552    0.665617    11.00000    0.02435    0.02521 =
         0.02615    0.00287    0.00717    0.00076
O7    3    0.143363    0.658862    0.525177    11.00000    0.01812    0.03113 =
         0.02998   -0.00138    0.00122    0.00783
C1    1    1.014090    0.198342    0.736771    11.00000    0.03356    0.02667 =
         0.04667    0.00333   -0.01291    0.00826
AFIX 137
H2    2    1.091310    0.231732    0.706460    11.00000   -1.50000
H3    2    1.023234    0.112575    0.739284    11.00000   -1.50000
H1    2    1.011480    0.230292    0.794025    11.00000   -1.50000
AFIX   0
C2    1    0.864920    0.343405    0.688154    11.00000    0.02511    0.02149 =
         0.02552    0.00141   -0.00383    0.00422
C3    1    0.730608    0.365449    0.645611    11.00000    0.01917    0.02255 =
         0.02456    0.00217    0.00003   -0.00007
AFIX  13
H4    2    0.659333    0.316998    0.673672    11.00000   -1.20000
AFIX   0
C4    1    0.732388    0.336746    0.548958    11.00000    0.01657    0.02249 =
         0.02732   -0.00448   -0.00138    0.00267
AFIX  13
H5    2    0.818256    0.298344    0.530405    11.00000   -1.20000
AFIX   0
C5    1    0.709567    0.458006    0.507587    11.00000    0.01367    0.02704 =
         0.02176   -0.00099    0.00067    0.00151
C6    1    0.552857    0.464498    0.519829    11.00000    0.01509    0.02031 =
         0.02134   -0.00083    0.00078   -0.00010
C7    1    0.479305    0.543338    0.458205    11.00000    0.01617    0.02539 =
         0.01814    0.00006   -0.00003    0.00248
AFIX  23
H16   2    0.497582    0.515434    0.400299    11.00000   -1.20000
H17   2    0.515658    0.624176    0.463122    11.00000   -1.20000
AFIX   0
C8    1    0.326953    0.546878    0.472078    11.00000    0.01536    0.02087 =
         0.02140    0.00009   -0.00021   -0.00039
AFIX  13
H15   2    0.295143    0.465363    0.484997    11.00000   -1.20000
AFIX   0
C9    1    0.242727    0.595058    0.401704    11.00000    0.01573    0.02097 =
         0.02767   -0.00138   -0.00269   -0.00106
C10   1    0.120918    0.647615    0.441570    11.00000    0.02086    0.02080 =
         0.03169    0.00159   -0.00019    0.00054
C11   1    0.607767    0.267718    0.523944    11.00000    0.01904    0.02353 =
         0.03185   -0.00556   -0.00140    0.00363
C12   1    0.284790    0.627388    0.543984    11.00000    0.01584    0.02703 =
         0.02486   -0.00198   -0.00061    0.00345
AFIX  13
H6    2    0.341907    0.699941    0.543477    11.00000   -1.20000
AFIX   0
C13   1    0.287025    0.573525    0.630426    11.00000    0.02355    0.04577 =
         0.02356    0.00025    0.00473    0.00802
AFIX  23
H7    2    0.232988    0.500267    0.629137    11.00000   -1.20000
H8    2    0.242069    0.628367    0.669894    11.00000   -1.20000
AFIX   0
C14   1    0.427164    0.544418    0.665129    11.00000    0.02541    0.02427 =
         0.02078    0.00081    0.00334    0.00443
C15   1    0.458925    0.608536    0.746146    11.00000    0.03169    0.03519 =
         0.02214   -0.00472    0.00258    0.00562
AFIX 137
H9    2    0.379573    0.606962    0.783004    11.00000   -1.50000
H10   2    0.482864    0.690307    0.733537    11.00000   -1.50000
H11   2    0.534918    0.569883    0.774391    11.00000   -1.50000
AFIX   0
C16   1    0.541273    0.492505    0.616252    11.00000    0.02067    0.01963 =
         0.01874    0.00091    0.00098    0.00089
C17   1    0.688079    0.495040    0.646922    11.00000    0.02165    0.02133 =
         0.02047   -0.00127   -0.00333    0.00229
AFIX  13
H12   2    0.703222    0.536778    0.701507    11.00000   -1.20000
AFIX   0
C18   1    0.762904    0.546582    0.571425    11.00000    0.01846    0.02214 =
         0.02753    0.00243   -0.00352   -0.00273
AFIX  23
H14   2    0.734615    0.628166    0.558602    11.00000   -1.20000
H13   2    0.862284    0.542755    0.577859    11.00000   -1.20000
AFIX   0
C19   1    0.762439    0.467330    0.418306    11.00000    0.02024    0.04982 =
         0.02328    0.00068    0.00309    0.00107
AFIX 137
H19   2    0.742593    0.545807    0.395975    11.00000   -1.50000
H18   2    0.718576    0.407766    0.383079    11.00000   -1.50000
H20   2    0.860328    0.454446    0.418146    11.00000   -1.50000
AFIX   0
C20   1    0.262837    0.599087    0.319593    11.00000    0.02240    0.03667 =
         0.02704   -0.00166   -0.00596    0.00114
AFIX  93
H21   2    0.198478    0.636360    0.284158    11.00000   -1.20000
H22   2    0.341661    0.564711    0.295966    11.00000   -1.20000
REM #####
AFIX   0
HKLF 4 1 1 0 0 0 1 0 0 0 1


REM  lzca72_0m_a.res in P2(1)2(1)2(1)
REM R1 =  0.0295 for    3257 Fo > 4sig(Fo)  and  0.0310 for all    3367 data
REM    247 parameters refined using      0 restraints

END

WGHT      0.0331      0.2988

REM Instructions for potential hydrogen bonds
HTAB C1 O3_$1
HTAB C4 O4_$2
HTAB C8 O5_$3
HTAB C12 O2_$4

REM Highest difference peak  0.183,  deepest hole -0.184,  1-sigma level  0.040
Q1    1   0.7354  0.3476  0.5992  11.00000  0.05    0.18
Q2    1   0.7274  0.3987  0.5240  11.00000  0.05    0.16
Q3    1   0.5413  0.4805  0.5662  11.00000  0.05    0.15
Q4    1   0.6760  0.3038  0.5364  11.00000  0.05    0.15
Q5    1   0.7310  0.4603  0.4630  11.00000  0.05    0.14
;
_shelx_res_checksum              38889

_shelx_hkl_file                  
;
   1   0   0    0.80    0.30
   1   0   0    0.10    0.50
  -1   0   0   -1.50    1.60
  -1   0   0    0.70    0.40
   2   0   0   48.90    3.10
  -2   0   0   45.70    3.40
  -3   0   0    0.80    0.80
   3   0   0    1.40    0.80
  -3   0   0    0.40    4.00
  -4   0   0 9251.07  467.15
   5   0   0    0.50    1.40
  -5   0   0   -2.30    6.40
   6   0   0  708.23   36.40
  -6   0   0  633.04   47.50
  -7   0   0    1.80    1.40
  -7   0   0   -3.80   13.60
   7   0   0    1.10    3.70
   7   0   0    2.80    2.20
  -7   0   0    0.60    2.00
   8   0   0  973.60   51.69
  -8   0   0  977.60   52.59
  -8   0   0 1039.20   55.49
  -9   0   0   -2.60    2.80
  -9   0   0   -6.00   25.30
   9   0   0   -3.90    1.60
  -9   0   0    0.00    1.10
 -10   0   0   44.80    3.20
  10   0   0   42.80    4.10
 -10   0   0   45.80    6.20
  11   0   0   -1.40    1.20
 -11   0   0    3.90    3.50
 -12   0   0   24.10    3.20
  -1  -1   0    2.60    0.70
  -1   1   0    2.80    0.70
  -1   1   0    4.00    2.40
   2   1   0   99.09    5.60
  -2   1   0  105.29   10.70
  -2   1   0   91.69    6.10
   2  -1   0  105.29    5.90
  -2  -1   0   95.99    7.40
   3   1   0 1545.45   75.69
  -3  -1   0 1451.15   79.09
  -3   1   0 1381.06   76.59
  -3   1   0 1582.74   83.09
   3  -1   0 1588.94   76.19
  -4   1   0  138.39   15.80
   4  -1   0  128.59    8.10
  -4  -1   0  113.79   12.20
   4   1   0  124.89    7.70
  -4   1   0  128.39    8.80
  -5   1   0  290.37   18.30
  -5  -1   0  263.97   23.10
  -5   1   0  328.97   27.70
   5   1   0  284.07   16.70
   5  -1   0  332.37   17.40
   6  -1   0 1569.14   79.89
  -6   1   0 1603.44   94.59
  -6  -1   0 1470.95   88.49
   6   1   0 1561.14   79.39
   7   1   0    7.30    4.30
  -7   1   0   20.10   15.70
  -7  -1   0    6.70    2.00
  -7  -1   0    5.10    3.00
  -7  -1   0    8.20    1.70
  -7   1   0    3.20    3.00
  -7   1   0    2.90    1.60
   7  -1   0    7.60    4.00
  -7  -1   0    2.80    2.60
   7  -1   0    2.40    1.90
  -7  -1   0   -0.10   11.60
   8   1   0  659.23   34.60
  -8  -1   0  728.23   38.90
  -8   1   0  708.73   34.50
  -8  -1   0  609.94   35.40
  -8   1   0  487.05   63.09
  -8   1   0  667.03   37.90
  -8  -1   0  591.14   34.10
   9   1   0    1.40    2.00
   9  -1   0    0.20    1.50
  -9   1   0   26.00   29.80
  -9   1   0    0.90    2.80
  -9  -1   0    2.50    1.10
  -9   1   0    2.40    1.20
  -9  -1   0   -3.50    2.30
 -10   1   0    3.90    1.10
 -10   1   0    3.40    2.80
  10   1   0    2.60    1.90
 -10  -1   0    4.60    2.70
  10  -1   0    2.30    1.30
 -11  -1   0    8.70    3.70
  11   1   0    6.10    1.80
 -11   1   0    8.30    3.10
  11  -1   0   13.50    2.00
 -12  -1   0    0.00    1.40
  12  -1   0    1.20    0.90
   0  -2   0 6566.94  328.67
  -1   2   0  567.64   29.90
  -1  -2   0  574.14   29.80
  -1   2   0  581.44   34.70
   1  -2   0  602.24   29.90
   2  -2   0 3075.39  154.48
  -2   2   0 3180.68  154.78
  -2   2   0 3009.80  160.78
   3  -2   0  695.53   38.50
  -3  -2   0  730.23   39.10
   3   2   0  742.93   38.00
  -3   2   0  830.72   47.80
  -4   2   0 5578.34  270.57
   4  -2   0 5201.78  258.67
  -4  -2   0 4911.21  261.77
   4   2   0 5036.70  257.77
  -5  -2   0  807.32   47.50
   5  -2   0  884.91   44.30
  -5   2   0  823.52   45.50
   5   2   0  785.72   43.20
  -5   2   0  888.61   57.59
  -6   2   0  282.27   19.20
  -6  -2   0  292.67   18.80
  -6   2   0  283.67   16.40
  -6   2   0  325.57   33.60
   6  -2   0  297.57   17.70
  -6  -2   0  304.57   19.60
  -6  -2   0  248.18   21.80
   6   2   0  282.57   16.80
   7  -2   0 1051.49   58.09
  -7   2   0 1090.79   56.49
  -7   2   0 1111.89   59.09
  -7  -2   0 1176.18   60.29
  -7  -2   0  970.30   59.39
  -7  -2   0 1091.99   57.09
  -7   2   0 1187.78   79.99
   7   2   0 1157.98   57.49
  -7  -2   0 1057.69   59.39
   7  -2   0 1069.29   56.39
  -8  -2   0 1483.45   76.29
  -8  -2   0 1331.67   75.29
  -8   2   0 1393.26   74.99
  -8   2   0 1347.87   71.89
  -8  -2   0 1386.66   72.29
   8  -2   0 1414.36   71.89
  -8   2   0 1495.75  100.19
   9  -2   0  300.37   17.50
  -9   2   0  311.07   17.50
  -9  -2   0  325.77   21.30
  -9   2   0  298.87   20.40
  -9   2   0  265.57   49.50
 -10   2   0  512.25   28.30
 -10   2   0  558.14   31.50
  10  -2   0  576.34   28.90
 -10  -2   0  504.95   32.00
 -11  -2   0   48.00    7.30
  11  -2   0   49.60    3.70
 -11   2   0   44.20    3.00
 -11   2   0   36.90    5.30
   0  -3   0    2.90    4.70
   0   3   0    3.70    1.00
   1   3   0 4268.67  215.78
  -1   3   0 4083.89  216.28
  -1  -3   0 4392.76  217.58
   1  -3   0 4603.74  216.58
   2  -3   0  487.75   25.00
  -2   3   0  439.36   25.10
  -2   3   0  477.65   33.00
   3  -3   0  728.73   39.00
  -3   3   0  778.22   49.30
  -3   3   0  735.73   39.50
   4   3   0 1213.68   65.19
   4  -3   0 1274.67   66.19
  -4   3   0 1333.47   79.19
  -4   3   0 1330.77   67.19
  -5   3   0   59.99   16.00
  -5   3   0   66.09    7.10
   5  -3   0   77.89    6.60
   5   3   0   74.69    5.60
  -6  -3   0  530.35   33.40
   6   3   0  546.45   30.50
  -6   3   0  593.54   51.59
  -6   3   0  539.35   30.80
   6  -3   0  599.74   34.40
  -6  -3   0  597.84   33.40
  -7   3   0    3.20    3.80
  -7  -3   0    5.10    1.80
  -7  -3   0    3.10    3.20
  -7  -3   0   -2.30    4.70
   7  -3   0    3.40    1.40
  -7  -3   0    0.90    2.80
  -7   3   0   -9.40   21.50
   7  -3   0    5.70    4.30
  -7   3   0    2.80    3.60
  -7   3   0    5.80    1.90
  -8  -3   0  175.78   14.30
  -8  -3   0  194.28   14.90
  -8   3   0  152.78   13.60
   8  -3   0  196.18   11.50
  -8   3   0  181.78   45.20
  -8   3   0  185.18   11.70
  -8  -3   0  188.98   12.10
  -9  -3   0    1.40    1.40
  -9   3   0  -45.40   42.80
  -9   3   0   -1.10    3.30
   9  -3   0   -0.20    1.20
  -9  -3   0    3.30    2.90
  -9   3   0    1.10    1.20
  10  -3   0   75.19    5.50
 -10  -3   0   78.89    8.10
 -10   3   0   75.59    7.90
 -10   3   0   64.29    5.20
  11  -3   0   30.50    2.70
 -11   3   0   27.60    2.40
 -11  -3   0   25.20    3.90
   0  -4   0 2501.65  135.99
   0   4   0 2686.73  130.29
  -1   4   0 5860.91  307.17
  -1  -4   0 6068.59  300.77
  -1   4   0 5927.01  297.87
   1   4   0 6033.20  297.27
   2   4   0  182.58   10.60
  -2   4   0  193.58   11.80
   2  -4   0  187.08   11.70
  -2   4   0  201.98   21.00
  -3   4   0  236.38   14.80
   3  -4   0  239.48   14.60
  -3   4   0  249.18   28.60
  -4   4   0  701.93   40.10
   4  -4   0  769.62   39.80
   4   4   0  687.43   38.60
  -4   4   0  823.72   56.69
  -5   4   0  684.03   43.00
   5   4   0  796.52   40.90
  -5   4   0  821.22   60.39
   5  -4   0  841.32   42.80
   5  -4   0  792.32   40.70
  -5  -4   0  770.32   42.40
  -6   4   0   37.90   25.10
  -6   4   0   23.30    5.40
  -6   4   0   22.90    3.60
   6  -4   0   20.10    4.10
  -6  -4   0   32.00    5.50
   6  -4   0   25.20    4.80
   6  -4   0   20.70    3.00
  -6  -4   0   26.60    4.30
  -6  -4   0   26.60    5.60
  -6   4   0   19.60    2.70
   6   4   0   32.90    5.00
  -7  -4   0  608.74   31.60
  -7   4   0  551.34   61.99
  -7  -4   0  527.65   32.40
  -7  -4   0  563.64   36.10
   7  -4   0  526.75   30.70
  -7   4   0  493.25   33.50
  -7  -4   0  584.44   33.10
  -7   4   0  533.75   31.60
   7  -4   0  489.25   32.10
  -8  -4   0  527.95   27.90
   8  -4   0  473.65   28.60
  -8   4   0  503.85   27.30
  -8  -4   0  484.95   30.40
   8  -4   0  503.55   26.80
  -8   4   0  494.25   68.69
  -8   4   0  445.16   28.90
  -8  -4   0  502.95   30.30
   9  -4   0  238.68   14.80
  -9   4   0  306.17   90.89
  -9  -4   0  254.87   15.50
  -9   4   0  251.17   17.20
  -9   4   0  251.47   15.30
  -9  -4   0  261.47   18.50
  -9  -4   0  286.97   18.60
  10  -4   0   86.09    5.70
 -10  -4   0   80.29    7.90
 -10   4   0   72.09    5.60
 -11  -4   0   51.89    5.30
 -11   4   0   61.09    4.00
  11  -4   0   59.29    4.10
   0  -5   0   -3.40   12.00
  -1  -5   0 2706.93  130.29
  -1   5   0 2452.65  125.09
   1   5   0 2273.87  124.19
  -2   5   0 1308.17   81.99
  -2   5   0 1272.37   65.19
   2   5   0 1195.48   63.69
  -3   5   0 1289.47   63.29
  -3   5   0 1136.79   78.29
   3   5   0 1159.18   60.99
   3  -5   0 1178.78   62.79
  -4   5   0  337.27   21.50
   4   5   0  355.06   20.50
   4  -5   0  362.36   21.50
  -4   5   0  333.47   38.40
  -5   5   0  906.71   49.90
  -5  -5   0  933.61   50.99
  -5   5   0  964.90   49.10
  -5  -5   0 1090.89   55.79
   5   5   0 1027.20   50.19
  -5   5   0  934.51   52.59
   5  -5   0  911.51   50.19
  -5   5   0  967.80   77.49
   5  -5   0  917.41   51.89
   5  -5   0  913.21   49.00
  -5  -5   0  928.61   56.89
   6   5   0   97.99   10.30
   6  -5   0  103.29   10.70
  -6   5   0  117.79    8.00
  -6  -5   0  110.79   10.00
  -6  -5   0   98.39   10.90
  -6   5   0  104.79   11.40
  -6  -5   0   98.99    8.40
   6  -5   0  103.09    8.30
   6  -5   0  104.69    7.10
  -6  -5   0   90.89    9.50
  -6   5   0   86.69    6.60
  -6   5   0   99.89   38.30
  -7  -5   0   84.89    8.50
  -7  -5   0   81.89    7.30
  -7   5   0   88.99    6.90
  -7  -5   0   80.69    8.70
  -7  -5   0   97.09    9.50
   7  -5   0   80.99    6.20
   7  -5   0   75.59    7.80
  -8  -5   0  459.95   25.60
  -8  -5   0  451.05   27.50
   8  -5   0  418.66   25.70
   8  -5   0  437.06   24.00
  -8  -5   0  421.36   27.40
  -8   5   0  356.96   72.49
  -8   5   0  448.06   24.80
  -8  -5   0  442.66   25.10
  -9  -5   0  117.49    8.40
   9  -5   0  120.19   10.50
  -9  -5   0  132.99   10.80
  -9  -5   0  117.59   10.30
  -9   5   0  105.99    8.00
   9  -5   0  103.49    7.50
 -10  -5   0    1.50    2.10
 -10   5   0    4.60    1.40
  10  -5   0    6.00    1.40
 -11   5   0    3.70    1.00
   0   6   0  966.40   52.69
   0  -6   0 1068.09   66.49
   1  -6   0  267.17   44.20
  -1   6   0  309.87   17.40
   1   6   0  258.77   16.30
  -1  -6   0  283.07   26.80
   2   6   0   74.09    6.00
  -2   6   0   76.29    7.10
  -3   6   0   25.60    4.70
  -3   6   0   10.10   36.90
   3   6   0   28.20    3.90
  -4  -6   0   -2.90    7.30
   4  -6   0    1.80    1.40
  -4   6   0    1.40    2.50
  -4  -6   0   -2.40    2.50
   4  -6   0    2.60    2.20
  -4  -6   0    9.90    3.90
  -4  -6   0   -1.60    3.20
  -4   6   0    5.30   27.40
   4   6   0    1.00    2.50
  -4   6   0   -0.50    1.30
  -5  -6   0   -1.40    2.60
  -5  -6   0    4.50    5.80
   5   6   0   -0.40    3.90
  -5  -6   0   -2.30    2.60
   5  -6   0    4.10    1.60
  -5   6   0  -42.00   42.60
  -5   6   0    3.70    1.40
   5   6   0    8.60    4.30
  -5   6   0    6.80    2.60
  -5  -6   0    2.00    1.90
  -5   6   0    4.50    3.50
  -6   6   0 1180.18   58.19
  -6  -6   0 1073.99   59.89
  -6   6   0 1115.29  107.49
   6  -6   0 1144.99   58.19
  -7   6   0   13.50   83.29
  -7  -6   0  137.49   12.10
  -7  -6   0  128.09   11.10
  -7  -6   0  131.59   10.70
   7  -6   0  123.09   10.10
  -7   6   0  116.99   14.60
  -7   6   0  132.69    9.40
   7  -6   0  132.09    8.60
  -7  -6   0  134.39    9.90
  -8  -6   0  288.47   24.20
   8  -6   0  292.57   19.20
  -8  -6   0  337.17   19.30
  -8  -6   0  342.87   21.40
  -8   6   0   93.39   96.39
  -9  -6   0   24.20    4.70
  -9  -6   0   26.80    3.40
   9  -6   0   29.00    4.60
   9  -6   0   22.50    2.70
  -9   6   0   25.20    3.20
  -9  -6   0   29.00    4.40
 -10  -6   0   69.99    6.00
  10  -6   0   65.59    4.50
 -10   6   0   63.99    4.90
   0  -7   0   40.80   26.70
  -1   7   0  336.47   20.10
   1   7   0  335.07   19.50
  -1  -7   0  289.37   29.30
  -2  -7   0  492.65   29.10
  -2  -7   0  462.65   38.40
   2  -7   0  498.55   26.90
  -2   7   0  512.85   31.60
   2   7   0  508.45   27.90
   3  -7   0  245.48   15.10
   3   7   0  252.17   15.90
  -3   7   0  250.17   14.60
  -3  -7   0  250.27   25.30
  -3   7   0  269.17   17.70
  -3  -7   0  258.77   17.30
  -3  -7   0  256.97   17.00
   3  -7   0  250.07   14.00
  -4  -7   0  397.56   25.40
  -4  -7   0  427.36   24.70
  -4   7   0  475.55   28.60
  -4   7   0  403.96   26.10
  -4   7   0  407.16   22.50
   4   7   0  431.46   26.30
  -4  -7   0  385.46   24.60
   4  -7   0  391.46   22.00
   4  -7   0  420.46   23.50
  -4  -7   0  413.06   31.70
  -5   7   0  270.17   17.40
  -5  -7   0  296.37   24.20
  -5  -7   0  308.17   19.10
   5   7   0  245.28   19.20
  -5   7   0  324.97   21.90
   5  -7   0  295.17   16.40
  -5   7   0  307.67   17.40
  -6  -7   0  368.06   22.20
  -6  -7   0  395.06   26.20
   6  -7   0  370.46   21.80
   6  -7   0  364.36   20.10
  -6  -7   0  373.56   23.20
  -6   7   0  353.36   21.30
  -6  -7   0  354.86   22.70
  -6   7   0  365.46   26.60
  -7  -7   0  144.19   11.10
  -7   7   0  131.39   16.70
  -7  -7   0  143.79   11.40
  -7  -7   0  160.58   12.80
  -7  -7   0  146.79   10.50
   7  -7   0  138.09   10.70
   7  -7   0  144.39    9.10
  -8  -7   0   28.30    4.20
   8  -7   0   25.20    4.20
   8  -7   0   23.40    2.60
  -8  -7   0   21.60    4.60
  -8   7   0   20.20    3.10
  -8  -7   0   22.20    3.30
  -8  -7   0   19.30    3.70
  -9  -7   0   48.00    5.30
  -9   7   0   63.99    4.90
   9  -7   0   62.79    6.00
  -9  -7   0   55.79    4.80
   9  -7   0   53.89    4.00
  -9  -7   0   55.49    6.30
 -10  -7   0   87.99    6.80
 -10   7   0  103.59    6.20
   0   8   0  234.28   20.60
   0  -8   0  233.68   13.30
   0  -8   0  182.68   24.00
  -1  -8   0    1.50    8.40
   1  -8   0    8.60    2.00
   1   8   0    3.10    4.40
  -1  -8   0    6.40    4.50
  -1  -8   0    8.50    2.70
   1  -8   0   18.50    4.10
  -1   8   0    5.10    4.00
  -2   8   0  304.27   17.30
   2   8   0  313.17   19.70
   2  -8   0  302.97   17.70
  -2   8   0  317.27   20.50
  -2  -8   0  240.18   27.70
  -2  -8   0  347.37   19.90
  -2  -8   0  300.77   19.70
   3  -8   0   23.40    3.80
  -3  -8   0   20.20    8.80
  -3   8   0   22.30    6.60
  -3  -8   0   20.30    4.10
  -3   8   0   26.10    3.10
  -3  -8   0   21.50    4.80
  -3  -8   0   18.80    5.00
  -4  -8   0  139.79   10.90
  -4   8   0  129.49   10.60
   4  -8   0  141.39    8.20
  -4  -8   0  130.89   11.30
  -4   8   0  156.68   21.00
  -4   8   0  134.99    8.90
  -4  -8   0  133.79   17.00
   4  -8   0  139.79    9.80
  -4  -8   0  122.99   10.40
  -5   8   0  785.52   40.70
  -5  -8   0  800.52   42.60
  -5  -8   0  816.72   42.50
  -5   8   0  722.63   45.80
  -5  -8   0  759.22   48.40
   5  -8   0  793.12   42.10
   5  -8   0  784.62   40.00
  -5   8   0  742.43   41.60
  -5  -8   0  761.32   43.60
  -6  -8   0   86.09    7.70
  -6  -8   0   82.29    7.30
   6  -8   0   86.49    7.50
  -6   8   0   91.89   14.40
  -6  -8   0   75.09    7.90
   6  -8   0   79.09    5.60
  -6   8   0   79.79    6.80
  -6  -8   0   85.49   10.40
  -7  -8   0    7.60    2.60
  -7   8   0    2.50    1.70
  -7  -8   0    6.30    3.40
   7  -8   0    6.10    1.50
  -7  -8   0    4.70    2.10
   7  -8   0    9.40    2.70
  -7  -8   0    4.30    1.70
  -8  -8   0    9.70    3.00
   8  -8   0    6.90    1.40
  -8  -8   0    8.40    2.00
  -8   8   0    7.40    2.00
  -8  -8   0    8.80    2.40
   8  -8   0    4.80    2.20
  -8  -8   0    4.60    2.10
  -9  -8   0   15.60    2.60
  -9  -8   0   10.10    1.90
   9  -8   0   13.00    1.60
  -9   8   0    8.10    1.70
   0  -9   0    8.90   33.50
   0  -9   0   -1.20    2.60
   0  -9   0  -11.30    8.70
   0   9   0   -2.90    2.60
   0   9   0    5.30    6.00
   1  -9   0   16.40    3.70
  -1   9   0   14.70    3.00
  -1  -9   0   24.70    5.10
   1  -9   0   19.80    3.20
   1   9   0   18.10    8.90
  -1   9   0   19.60    6.30
  -1  -9   0   21.00    4.20
  -2  -9   0  116.39   19.90
  -2  -9   0  177.08   12.70
  -2   9   0  148.09   14.50
  -2  -9   0  181.08   12.70
   2  -9   0  168.98   10.90
  -3  -9   0  909.21   48.30
  -3  -9   0  889.01   58.29
  -3   9   0  910.41   46.50
   3  -9   0  929.41   47.50
  -3  -9   0  947.61   49.50
  -3   9   0  757.72   50.19
   4  -9   0  405.36   22.40
  -4  -9   0  373.16   29.90
  -4  -9   0  388.46   23.90
  -4   9   0  393.06   21.20
  -4  -9   0  385.96   22.70
  -4   9   0  329.87   26.30
   5  -9   0  237.48   14.20
  -5   9   0  193.48   20.60
  -5  -9   0  204.58   13.90
  -5   9   0  203.28   13.80
  -5  -9   0  234.28   14.10
  -5  -9   0  201.18   18.50
  -5  -9   0  196.48   14.70
  -6  -9   0 1012.50   57.49
  -6   9   0 1096.99   57.29
   6  -9   0 1118.99   55.49
  -6  -9   0 1237.48   61.69
  -6  -9   0 1189.28   57.49
   6  -9   0  987.80   57.69
  -6  -9   0 1040.80   58.49
  -7  -9   0  311.57   19.30
  -7  -9   0  356.86   19.70
   7  -9   0  351.36   18.20
  -7   9   0  332.87   19.20
  -7  -9   0  315.87   19.90
  -7  -9   0  373.76   21.40
   7  -9   0  324.07   19.90
  -8   9   0    3.50    1.50
  -8  -9   0    2.70    1.10
  -8  -9   0    1.20    2.80
   8  -9   0    2.60    1.10
  -8  -9   0    1.80    1.30
  -9   9   0   98.79    6.20
   0 -10   0  876.31   60.49
   0 -10   0  863.01   46.60
  -1 -10   0   33.60   11.30
  -1 -10   0   47.90    5.80
   1 -10   0   39.10   12.80
  -1  10   0   45.40    4.40
  -2 -10   0   49.10    6.00
  -2  10   0   53.09    4.50
  -2  10   0   28.30   10.70
  -2 -10   0   50.59    5.80
   2 -10   0   44.10    4.80
  -2 -10   0   49.99   12.60
  -3 -10   0  198.88   21.70
   3 -10   0  212.28   13.40
  -3 -10   0  219.28   14.80
  -3  10   0  207.98   12.70
  -3 -10   0  219.08   13.80
  -4 -10   0  190.88   19.20
  -4 -10   0  223.18   18.30
  -4 -10   0  210.48   13.40
   5 -10   0  464.95   28.80
  -5 -10   0  573.84   33.90
  -5 -10   0  585.34   29.10
  -5 -10   0  468.05   29.60
  -6 -10   0    7.30    3.20
   6 -10   0    1.90    1.50
  -6 -10   0    3.50    1.60
  -6 -10   0    2.90    1.50
  -6  10   0    6.00    2.50
  -7 -10   0  103.59    7.90
  -7  10   0  124.39    8.10
  -7 -10   0  118.29    7.90
  -7 -10   0  134.79    9.20
  -8 -10   0  179.78   10.20
  -8  10   0  174.08   10.10
   0 -11   0   -6.80    6.20
  -1 -11   0   30.10    9.50
  -1 -11   0   31.60    4.40
   1 -11   0   33.90   11.00
  -2 -11   0  223.38   21.90
   2 -11   0  164.58   21.80
  -2 -11   0  227.58   14.20
  -3 -11   0  354.06   23.00
  -3 -11   0  437.26   22.20
  -3 -11   0  401.96   30.00
  -4 -11   0   45.40    5.30
  -4 -11   0   59.69    9.40
  -4 -11   0   53.49    4.80
  -5 -11   0  251.27   16.30
  -5 -11   0  283.97   17.60
  -5 -11   0  300.07   23.40
  -6 -11   0   10.80    3.00
  -6 -11   0   13.10    2.10
  -6 -11   0    9.60    2.00
   0 -12   0   73.29   13.40
   1 -12   0   20.50    8.20
  -1 -12   0   28.00    8.00
   2 -12   0   77.49   13.60
  -3 -12   0   32.00    3.50
  -3 -12   0   27.90    9.60
   3 -12   0   27.10    8.30
  -4 -12   0   71.29    5.10
  -4 -12   0   66.89    5.50
  -4 -12   0   80.69    8.30
  -5 -12   0  113.59    8.10
  -5 -12   0   98.99    6.30
   0 -13   0   -0.70    4.60
   1 -13   0    6.20    4.70
  -1 -13   0    2.50    4.00
   2 -13   0    2.70    4.30
  -2 -13   0    4.90    4.00
   3 -13   0    6.00    5.40
  -3 -13   0    4.20    3.00
   4 -13   0   33.90    7.70
   0   0   1   -0.80    2.20
  -1   0   1  627.74   33.30
   1   0   1  569.14   30.80
  -1   0  -1  597.84   30.80
  -1   0   1  619.54   30.50
   1   0  -1  642.34   30.60
  -1   0  -1  618.24   33.90
  -2   0   1 2704.63  138.59
   2   0  -1 2915.61  137.79
  -2   0  -1 2609.54  138.19
  -2   0   1 2659.13  141.69
  -2   0  -1 2766.12  143.29
   2   0   1 2960.10  138.09
  -3   0   1  188.78   15.40
  -3   0  -1  172.18   10.80
   3   0  -1  173.38   10.10
   3   0   1  217.28   10.70
  -3   0  -1  186.98   15.40
  -4   0   1  667.03   41.50
  -4   0  -1  647.94   41.00
   4   0   1  675.33   34.20
  -4   0  -1  639.04   34.70
   4   0  -1  634.34   33.60
   5   0  -1 1292.77   66.99
  -5   0   1 1359.76   77.69
   5   0   1 1333.07   67.69
  -5   0  -1 1344.57   68.69
  -5   0  -1 1251.97   76.19
  -6   0  -1  129.79   21.30
  -6   0   1  138.19   21.90
   6   0  -1  140.19    9.40
   6   0   1  135.29    9.80
  -7   0  -1  707.53   53.59
  -7   0   1  703.43   37.40
  -7   0  -1  708.53   37.50
   7   0  -1  733.93   38.70
  -7   0   1  764.72   41.00
  -7   0  -1  764.12   41.50
  -7   0  -1  743.13   40.90
  -7   0   1  729.23   54.39
   7   0  -1  690.43   37.70
  -7   0  -1  686.13   37.90
   7   0   1  676.63   37.90
   8   0   1  -10.20    6.80
  -8   0   1    0.60    2.70
   8   0   1    4.20    2.00
  -8   0  -1   -3.30    2.20
  -8   0   1    1.20    1.40
  -8   0  -1    1.40    1.40
   8   0  -1    3.20    1.80
  -9   0   1   15.30   26.40
   9   0   1   50.19    4.70
  -9   0   1   49.20    6.80
  -9   0  -1   41.60    3.80
  -9   0  -1   30.20   26.10
  -9   0  -1   49.00    7.10
   9   0  -1   39.20    4.40
  -9   0   1   44.40    3.80
  10   0  -1  129.69    8.40
 -10   0  -1  117.99   11.00
 -10   0   1  135.79    7.50
 -10   0   1  137.79   11.30
  10   0   1  133.99    8.70
 -10   0  -1  140.09    7.60
  11   0   1   65.29    4.80
  11   0  -1   68.69    4.80
 -11   0   1   75.99    6.80
 -12   0  -1   11.40    2.30
 -12   0   1    7.70    1.90
   0  -1   1  327.67   16.30
   0  -1   1  293.47   19.40
   0   1  -1  330.47   16.40
   0   1   1  308.07   16.20
   0   1   1  347.07   19.10
   0  -1  -1  315.77   16.20
   0   1  -1  322.27   19.30
   0   1  -1  319.77   16.40
  -1  -1  -1 5677.83  286.37
  -1   1   1 6048.49  288.27
  -1  -1  -1 4947.71  286.57
  -1   1  -1 6244.28  288.77
   2   1  -1 2189.88  109.69
  -2   1   1 2401.76  110.79
  -2  -1  -1 2192.28  112.69
  -2   1   1 2197.18  115.49
   2  -1   1 2233.88  110.39
  -2   1  -1 2196.38  110.69
  -2  -1   1 2145.39  112.39
   2  -1  -1 2205.38  110.19
   2   1   1 2152.08  110.19
  -2   1  -1 2138.49  115.49
  -3   1   1 1235.58   63.79
   3   1  -1 1233.68   62.29
   3  -1   1 1290.47   63.19
  -3  -1  -1 1184.48   66.39
  -3   1   1 1237.68   69.79
  -3  -1   1 1195.08   66.39
   3  -1  -1 1310.57   62.89
   3   1   1 1270.97   62.79
  -3   1  -1 1272.97   69.99
  -3   1  -1 1195.98   63.49
  -4   1   1 2741.73  141.69
   4  -1   1 2660.43  132.39
  -4  -1  -1 2589.34  137.29
   4   1  -1 2670.53  131.49
  -4   1   1 2310.87  132.99
  -4   1  -1 2751.82  141.79
   4   1   1 2674.83  131.99
   4  -1  -1 2653.93  131.99
  -4  -1   1 2661.23  137.69
  -4   1  -1 2611.64  133.09
  -5   1   1 3927.01  202.88
   5   1  -1 3881.21  189.68
   5  -1   1 3956.50  190.78
  -5   1   1 3544.45  191.88
  -5  -1  -1 3723.23  197.28
  -5  -1   1 3640.04  197.58
   5   1   1 3915.71  190.38
   5  -1  -1 3757.12  190.18
  -5   1  -1 3670.83  191.58
  -5   1  -1 3952.30  202.68
  -6  -1  -1  694.33   48.50
   6   1  -1  744.43   39.50
   6  -1   1  767.22   40.80
  -6   1   1  767.32   54.79
  -6  -1  -1  766.72   42.70
  -6   1  -1  787.12   54.69
   6  -1  -1  738.73   40.00
  -6  -1   1  690.53   49.00
   6   1   1  744.23   40.30
  -6   1  -1  714.13   41.90
  -6   1  -1  878.31   41.30
   7  -1   1  720.13   38.20
  -7  -1  -1  737.43   37.50
  -7   1   1  747.43   40.90
  -7   1   1  726.23   58.59
  -7  -1  -1  711.83   50.29
  -7  -1  -1  658.83   38.40
  -7  -1  -1  700.53   41.10
  -7  -1  -1  773.02   41.60
  -7   1   1  709.43   37.90
   7  -1   1  728.53   40.00
  -7  -1   1  746.33   41.40
   7  -1  -1  741.33   39.50
  -7   1  -1  757.52   56.69
  -7  -1   1  697.83   40.90
  -7   1  -1  671.53   38.00
   7   1   1  751.02   39.90
  -7  -1   1  702.23   38.40
  -7   1  -1  760.62   41.10
  -7  -1   1  784.72   37.40
  -7  -1   1  687.03   50.19
   7  -1  -1  696.43   38.00
  -8   1   1   11.70    4.00
  -8  -1  -1   22.30    3.70
  -8  -1  -1    9.30   28.20
  -8   1   1   17.20    2.90
   8  -1   1   10.90    6.70
  -8  -1  -1   15.10    3.90
  -8   1   1   41.80   25.30
   8   1  -1   23.30    3.30
  -8  -1   1   10.80    3.90
  -8   1  -1   18.00    4.40
   8   1   1   19.00    3.50
  -8   1  -1    6.40   23.10
  -8   1  -1   17.80    2.90
   9   1  -1   70.19    6.40
  -9   1   1   83.19    8.80
  -9   1   1   82.89   33.10
  -9   1   1   85.39    6.00
  -9  -1  -1   87.79    5.40
  -9  -1  -1   96.99    9.70
   9  -1   1   86.79    6.60
  -9   1  -1   80.89    6.10
   9   1   1   71.49    6.40
   9  -1  -1   82.89    6.30
  -9  -1   1   98.69    9.50
  -9   1  -1   57.69   33.10
  -9   1  -1   76.89    8.90
  -9  -1   1   87.49    5.20
  10  -1   1  133.09    8.40
  10   1  -1  125.49    8.20
 -10   1   1  131.09    7.60
 -10  -1  -1  113.29   10.70
 -10   1   1  124.29   10.60
  10   1   1  125.69    8.40
 -10   1  -1  126.49    7.70
 -10  -1   1  115.99   10.70
 -10   1  -1  118.59   10.80
  10  -1  -1  134.09    8.20
  11   1  -1   -1.10    1.60
  11  -1   1    2.20    1.10
 -11  -1  -1   -3.30    2.00
 -11   1   1    1.90    2.30
  11   1   1    1.90    1.60
  11  -1  -1    0.90    1.00
 -11  -1   1    3.90    2.10
 -11   1  -1   -1.00    2.00
 -12  -1  -1   44.50    4.10
  12  -1   1   32.40    2.60
  12  -1  -1   30.80    2.70
 -12  -1   1   40.60    3.70
   0   2  -1 2188.48  102.19
   0   2   1 2017.30  101.89
   0  -2  -1 1791.62  105.99
   0  -2   1 2144.39  102.19
   0  -2   1 2069.29  107.49
  -2   2   1 1919.81   93.69
  -2   2   1 1878.81  100.29
  -2  -2  -1 1790.42   94.89
  -2  -2  -1 1809.72   93.89
   2  -2   1 1897.81   93.49
  -2   2  -1 1763.72   93.69
  -2   2  -1 1893.81  100.39
   2  -2  -1 1902.51   93.39
  -3  -2  -1 1509.45   78.39
  -3   2   1 1626.64   86.39
   3  -2   1 1463.45   77.29
   3   2  -1 1477.25   76.29
  -3   2   1 1427.96   77.69
   3  -2  -1 1668.63   77.19
  -3   2  -1 1505.15   85.89
  -3  -2   1 1535.75   78.29
  -3   2  -1 1394.86   78.29
   3   2   1 1633.74   76.99
  -4  -2  -1  141.09   13.00
   4  -2   1  142.29    9.20
  -4   2   1  132.79    9.70
  -4   2   1  118.69   18.10
   4   2  -1  150.08    8.10
  -4   2  -1  132.69    9.60
  -4   2  -1  187.58   20.00
   4  -2  -1  136.59    8.90
  -5  -2  -1  108.99   12.60
  -5   2   1  109.29   20.10
   5   2  -1  127.49    7.70
  -5   2   1  118.39    9.50
   5  -2   1  127.69    8.80
  -5  -2   1  113.89   12.80
   5  -2  -1  129.29    8.60
  -5   2  -1  127.29   18.00
  -5   2  -1  114.49    9.40
   5   2   1  118.39    8.10
  -6   2   1  131.79    8.70
  -6   2   1  159.88   25.50
  -6   2   1  128.89   11.30
   6  -2   1  129.79   10.00
  -6  -2  -1  132.49   11.30
   6   2  -1  133.49    9.40
  -6  -2  -1  128.99   15.40
  -6  -2  -1  142.89   11.20
  -6   2  -1  125.79   10.80
   6  -2  -1  135.99    9.80
  -6   2  -1  134.69    8.80
   6   2   1  129.99    9.50
  -6  -2   1  120.49   14.80
  -6  -2   1  138.99   11.40
  -6   2  -1  128.19   24.80
  -6  -2   1  129.19    9.10
  -7   2   1   48.40    7.00
  -7  -2  -1   34.10   18.50
  -7  -2  -1   31.10    6.00
  -7  -2  -1   24.60   10.50
  -7  -2  -1   46.70    6.40
  -7   2   1   40.60   21.10
  -7  -2  -1   48.70    3.90
   7  -2   1   41.30    4.30
  -7  -2  -1   32.90    4.60
  -7   2   1   44.20    4.10
   7  -2   1   48.40    7.10
  -7   2  -1   42.40    7.70
  -7  -2   1   37.30    4.40
  -7   2  -1   43.70    6.50
  -7   2  -1   42.00    4.30
  -7  -2   1   37.20    9.50
  -7  -2   1   35.10    6.20
   7  -2  -1   41.20    4.00
  -7   2  -1   37.70   22.30
   7  -2  -1   43.50    6.50
  -7  -2   1   42.60    6.40
   7   2   1   39.20    6.00
  -8  -2  -1   42.60    3.40
  -8  -2  -1   40.70    6.70
   8  -2   1   32.00    7.50
  -8  -2  -1   42.20    7.10
  -8   2   1   22.90   29.30
  -8  -2  -1   42.20    4.70
   8  -2   1   43.50    4.40
  -8   2   1   48.70    4.40
  -8   2   1   34.00    6.70
  -8   2  -1   26.20   28.70
  -8  -2   1   43.40    6.80
   8  -2  -1   50.09    4.30
  -8   2  -1   39.00    4.20
  -8   2  -1   40.00    6.80
  -8  -2   1   43.10    4.50
  -8  -2   1   36.60    6.50
  -9   2   1  521.35   27.80
  -9   2   1  501.15   30.60
  -9  -2  -1  528.45   32.00
   9  -2   1  543.55   28.20
  -9   2   1  470.25   63.69
  -9  -2  -1  487.45   28.00
  -9   2  -1  520.85   28.00
   9  -2  -1  519.65   27.90
  -9   2  -1  498.75   30.90
  -9  -2   1  535.55   31.90
  10  -2   1  244.18   13.70
 -10  -2  -1  219.38   16.50
 -10   2   1  215.08   13.00
 -10   2   1  240.38   16.00
 -10   2  -1  226.28   13.20
  10  -2  -1  243.58   13.50
 -10  -2   1  221.88   16.40
 -10   2  -1  241.88   16.30
 -11  -2  -1   51.79    8.90
  11  -2   1   54.19    4.10
 -11   2   1   40.10    5.50
 -11   2   1   54.09    3.40
  11  -2  -1   54.89    4.00
 -11  -2   1   56.49    5.80
 -11   2  -1   52.19    3.40
 -11   2  -1   52.59    5.80
   0  -3   1 2365.46  127.39
   0   3   1 2579.44  121.89
   0  -3  -1 2345.27  126.19
   0   3  -1 2456.55  122.09
  -1  -3  -1 5553.64  275.17
  -1   3   1 6163.68  281.77
  -1  -3   1 4772.02  275.87
  -2   3   1 2135.89  113.49
   2  -3   1 2436.46  113.69
  -2   3   1 2348.86  122.89
  -2   3  -1 2259.27  122.39
   2  -3  -1 2112.69  113.49
  -2   3  -1 2235.98  113.79
  -3   3   1  657.83   45.20
  -3   3   1  596.14   34.50
   3  -3   1  630.44   34.40
  -3   3  -1  721.53   45.90
   3  -3  -1  682.93   34.40
  -3   3  -1  629.14   34.80
  -4   3   1  131.89    9.60
   4   3  -1  146.49    7.90
   4  -3   1  120.89    8.90
  -4   3   1  130.69   21.40
   4   3   1  128.99    8.40
  -4   3  -1  140.89   19.00
   4  -3  -1  125.89    8.80
  -4   3  -1  123.79    9.40
   5  -3   1  512.75   27.10
   5   3  -1  448.16   25.00
  -5   3   1  447.66   41.50
  -5   3   1  443.76   27.70
   5  -3  -1  450.65   26.40
  -5   3  -1  521.45   41.30
  -5   3  -1  466.05   27.70
   5   3   1  506.65   25.90
  -6   3   1  198.38   13.10
  -6  -3  -1  219.48   15.90
  -6   3   1  212.18   16.00
  -6   3   1  259.37   35.60
  -6  -3  -1  247.78   17.10
   6   3  -1  223.18   13.30
   6  -3   1  223.88   14.90
  -6  -3   1  211.48   15.30
  -6   3  -1  210.58   12.40
  -6  -3   1  251.87   16.20
  -6   3  -1  213.98   13.40
  -6   3  -1  215.28   33.80
  -6  -3   1  204.68   16.50
  -6   3  -1  217.38   16.10
   6  -3  -1  209.38   14.60
   6   3   1  233.48   14.30
   7  -3   1  414.96   26.20
  -7  -3  -1  417.66   26.90
  -7  -3  -1  450.15   25.70
  -7   3   1  406.76   26.20
  -7   3   1  449.46   51.39
  -7  -3  -1  456.35   25.00
   7  -3   1  448.96   24.00
  -7  -3  -1  447.76   27.30
  -7   3   1  426.96   24.00
  -7   3  -1  415.36   28.00
  -7  -3   1  382.66   26.20
  -7  -3   1  471.75   26.70
  -7   3  -1  425.56   26.10
  -7   3  -1  436.56   24.30
  -7  -3   1  447.56   27.10
   7   3   1  405.86   26.50
   7  -3  -1  450.15   23.80
  -7  -3   1  454.75   24.60
  -7   3  -1  517.25   51.59
   7  -3  -1  422.46   26.80
  -8   3   1  609.74   65.09
  -8   3   1  534.35   33.90
  -8  -3  -1  592.94   32.40
  -8   3   1  548.15   31.70
  -8  -3  -1  584.74   35.50
  -8  -3  -1  598.14   35.40
   8  -3   1  623.34   31.90
  -8   3  -1  582.14   32.00
  -8   3  -1  566.54   34.40
  -8  -3   1  613.54   32.40
   8  -3  -1  616.64   31.70
  -8  -3   1  592.04   34.90
  -8  -3   1  623.34   35.60
  -8   3  -1  588.54   64.69
  -9  -3  -1  489.55   30.10
  -9   3   1  479.95   26.40
   9  -3   1  500.95   26.50
  -9   3   1  414.46   72.49
  -9  -3  -1  494.45   30.10
  -9  -3  -1  467.85   26.80
  -9   3  -1  488.65   76.09
  -9   3  -1  478.45   26.60
  -9  -3   1  492.55   26.90
  -9  -3   1  507.05   30.30
   9  -3  -1  464.25   26.20
  -9   3  -1  476.05   30.00
 -10  -3  -1   75.59    8.00
  10  -3   1   79.39    5.70
 -10   3   1   71.09    5.30
 -10   3   1   62.59    8.50
 -10   3  -1   69.99    5.30
 -10   3  -1   64.49    7.40
 -10  -3   1   73.49    7.70
  10  -3  -1   78.19    5.50
  11  -3   1    7.00    1.40
 -11  -3  -1    5.90    2.40
 -11   3   1    9.40    1.50
  11  -3  -1    6.10    1.30
 -11   3  -1    4.70    3.30
 -11   3  -1    6.00    1.20
 -11  -3   1    8.10    2.40
   0  -4  -1  292.47   23.90
   0   4   1  332.97   17.00
   0  -4   1  308.47   25.00
   0   4  -1  301.97   17.20
   1   4  -1  457.25   22.40
  -1   4   1  404.16   33.60
  -1  -4  -1  424.86   25.70
  -1   4   1  434.76   22.60
   1  -4   1  408.06   22.80
  -1  -4   1  375.66   27.20
  -1   4  -1  381.86   33.10
   1   4   1  417.66   21.90
  -2   4   1 1374.06   78.99
  -2   4   1 1356.46   67.49
   2  -4   1 1275.17   67.39
   2   4   1 1333.57   66.09
  -2   4  -1 1259.67   67.59
  -2   4  -1 1277.07   78.49
   3  -4   1   77.99    6.40
  -3   4   1   80.89    6.50
  -3   4   1   92.29   19.60
   3  -4  -1   74.99    6.50
  -3   4  -1   73.99   17.10
  -3   4  -1   70.69    6.50
   4   4  -1   19.50    2.90
  -4   4   1   23.40    3.90
  -4   4   1   34.30   16.90
   4  -4   1   16.40    3.10
  -4   4  -1   11.60    2.70
  -4   4  -1   29.50   13.80
   4  -4  -1   17.00    3.20
   4   4   1   21.30    3.40
   5   4  -1  327.97   19.10
   5  -4   1  332.37   20.10
   5  -4   1  337.97   18.20
  -5  -4  -1  334.97   20.30
  -5   4   1  304.47   35.60
  -5   4   1  300.37   20.50
  -5   4  -1  312.67   38.80
   5  -4  -1  349.07   18.10
  -5   4  -1  272.17   18.40
  -5  -4   1  343.77   19.50
   5   4   1  356.36   18.90
  -5   4  -1  306.47   20.50
   5  -4  -1  336.77   20.10
  -6   4   1  423.46   26.10
  -6   4   1  435.16   22.70
  -6  -4  -1  400.56   24.90
  -6   4   1  401.36   48.90
  -6  -4  -1  426.66   24.00
  -6  -4  -1  397.36   26.20
   6  -4   1  411.46   22.20
   6  -4   1  390.26   24.50
   6  -4   1  380.06   23.40
  -6   4  -1  387.06   22.60
  -6   4  -1  399.46   25.60
   6  -4  -1  379.96   23.30
   6  -4  -1  401.96   21.90
  -6  -4   1  373.36   24.60
   6  -4  -1  407.06   24.60
  -6  -4   1  450.65   26.90
  -6  -4   1  412.66   23.20
  -6  -4   1  415.76   25.50
  -6   4  -1  360.66   21.50
   6   4   1  396.36   23.30
  -6   4  -1  424.46   48.90
  -7  -4  -1   18.90    4.70
   7  -4   1    7.60    5.20
  -7   4   1   -1.80    4.70
   7  -4   1   11.30    3.50
  -7  -4  -1    5.90    3.30
  -7  -4  -1    6.50    4.40
  -7   4   1    2.10   29.50
  -7   4  -1   12.00    3.90
  -7   4  -1    3.20    3.50
   7  -4  -1    5.90    3.20
  -7   4  -1   33.20   29.20
  -7  -4   1    4.40    4.00
  -7  -4   1   11.60    3.50
  -8   4   1   50.19   39.20
   8  -4   1   16.60    9.00
  -8   4   1   30.00    3.80
  -8  -4  -1   29.10    6.00
  -8  -4  -1   32.30    4.10
  -8  -4  -1   29.10    5.80
  -8  -4   1   30.80    6.30
  -8   4  -1    2.00   37.20
  -8  -4   1   29.60    5.10
  -8   4  -1   17.10    5.00
   8  -4  -1   22.40    4.50
  -8  -4   1   25.50    5.20
  -8   4  -1   30.10    3.90
   8  -4  -1   29.50    3.40
  -8  -4   1   36.30    4.20
  -9  -4  -1  501.55   31.20
  -9   4   1  508.85   27.90
   9  -4   1  496.15   27.70
  -9  -4  -1  522.95   28.30
  -9   4   1  522.95   29.90
  -9  -4  -1  520.05   31.30
  -9   4   1  550.84  122.89
  -9   4  -1  485.95   27.90
  -9   4  -1  592.14  126.79
  -9  -4   1  500.15   28.10
   9  -4  -1  504.05   27.50
  -9   4  -1  506.55   30.10
  -9  -4   1  553.84   31.50
 -10  -4  -1   40.60    5.60
  10  -4   1   46.80    3.90
 -10   4   1   42.30    3.80
 -10   4  -1   36.90    6.60
  10  -4  -1   46.40    3.80
 -10   4  -1   44.10    3.90
 -10  -4   1   39.70    5.60
 -11  -4  -1   12.80    2.70
 -11   4   1   13.70    1.70
  11  -4   1   16.50    1.90
 -11  -4   1   14.30    2.80
  11  -4  -1   15.70    1.70
 -11   4  -1   12.70    1.70
   0  -5  -1   -2.00   10.00
   0  -5   1   -6.00   13.90
   0   5  -1    0.90    1.40
  -1  -5  -1  286.77   20.40
  -1   5   1  259.37   15.00
   1   5  -1  253.77   14.70
  -1  -5   1  205.58   22.10
   1  -5  -1  246.58   32.30
   1   5   1  264.47   14.30
  -1   5  -1  250.57   15.20
   2   5  -1 1468.45   77.39
  -2   5   1 1516.55   78.29
   2  -5   1 1505.95   78.59
  -2   5   1 1503.75   94.89
   2   5   1 1532.25   76.89
  -2   5  -1 1572.64   94.89
  -2   5  -1 1552.94   78.79
   3  -5   1  776.82   43.30
  -3   5   1  818.82   43.50
  -3   5   1  766.22   62.09
   3   5  -1  817.82   42.10
  -3   5  -1  845.72   44.00
  -3   5  -1  783.82   61.89
   3   5   1  794.32   41.40
  -4   5   1 1140.79   80.99
   4   5  -1 1240.08   61.09
   4  -5   1 1177.68   62.49
  -4   5   1 1180.88   62.69
  -4   5  -1 1189.18   81.09
   4   5   1 1183.38   61.19
  -4   5  -1 1031.80   62.49
   4   5   1 1257.17   61.99
   5  -5   1   41.30    4.10
  -5   5   1   47.60    3.90
  -5  -5  -1   40.80    5.70
   5   5  -1   36.50    5.30
  -5   5   1   73.99   29.90
  -5   5   1   55.19    5.20
   5  -5   1   53.19    5.40
  -5  -5  -1   44.30   11.10
   5  -5   1   45.10    6.40
  -5   5   1   47.00    6.50
  -5  -5  -1   33.80    6.70
  -5  -5   1   37.90    7.50
  -5   5  -1   46.80    6.60
  -5   5  -1   47.20    4.20
  -5   5  -1   40.20    5.10
   5  -5  -1   33.90    5.10
   5  -5  -1   43.10    3.90
  -5  -5   1   54.99    8.50
  -5  -5   1   38.10    4.90
  -5   5  -1   28.30   21.60
   5   5   1   38.30    5.60
  -6  -5  -1  303.97   18.60
  -6   5   1  318.97   17.50
  -6   5   1  325.07   47.00
  -6  -5  -1  246.68   18.90
  -6  -5  -1  288.17   18.90
  -6   5   1  306.57   21.10
  -6  -5  -1  303.17   21.80
   6  -5   1  284.07   18.00
   6  -5   1  290.87   16.70
   6  -5  -1  291.77   18.00
  -6  -5   1  314.17   18.20
   6  -5  -1  298.17   16.60
   6   5   1  279.87   18.40
  -6  -5   1  290.57   19.70
  -6  -5   1  300.47   19.50
  -6   5  -1  268.57   16.40
  -6  -5   1  303.07   20.80
  -6   5  -1  316.17   58.69
  -6   5  -1  316.37   17.70
  -6   5  -1  279.77   20.70
  -7  -5  -1    1.40    1.70
  -7  -5  -1    3.40    2.60
   7  -5   1    3.40    1.50
  -7   5   1    2.70    1.90
  -7   5   1    5.00    5.70
   7  -5   1   -3.50    5.60
  -7  -5  -1   -1.70    3.00
   7  -5   1   -2.10    2.40
  -7  -5  -1    2.70    2.50
  -7  -5   1    4.90    2.90
  -7  -5   1    2.50    3.00
  -7  -5   1    5.00    1.80
  -7   5  -1    3.50    1.70
   7  -5  -1    0.70    1.30
   7  -5  -1    3.10    2.80
  -7   5  -1    4.50    4.10
  -7  -5   1    5.60    3.00
   8  -5   1   28.10    3.30
  -8   5   1   27.70    3.70
  -8  -5  -1   24.90    3.80
  -8  -5  -1   23.10    5.10
  -8  -5  -1   25.40    4.10
  -8  -5  -1   28.30    5.20
   8  -5   1   36.60    5.70
  -8   5   1   49.10   56.39
  -8   5  -1   28.00    3.80
   8  -5  -1   28.80    3.30
   8  -5  -1   18.50    4.00
  -8  -5   1   28.20    5.60
  -8  -5   1   25.20    5.40
  -8  -5   1   29.20    5.00
  -8  -5   1   26.50    3.70
  -8   5  -1   16.40   56.89
  -9  -5  -1  255.97   17.20
   9  -5   1  250.57   16.30
  -9  -5  -1  234.68   16.80
  -9   5   1  232.98   14.30
   9  -5   1  225.88   13.90
  -9  -5  -1  246.58   14.70
   9  -5  -1  242.98   16.20
  -9  -5   1  240.58   14.50
  -9   5  -1  232.48   14.40
   9  -5  -1  234.98   13.80
  -9  -5   1  229.68   16.50
  10  -5   1   18.10    2.20
 -10  -5  -1   12.40    3.40
 -10   5   1   15.70    2.20
 -10  -5   1   12.60    2.90
  10  -5  -1   15.40    2.00
 -10   5  -1   15.10    2.30
  11  -5   1   26.80    3.10
 -11  -5  -1   30.00    3.70
 -11   5   1   26.90    2.30
 -11   5  -1   27.40    2.40
 -11  -5   1   28.70    4.30
  11  -5  -1   27.60    3.10
   0   6  -1 1140.49   58.99
   0  -6  -1 1289.57   72.29
   0  -6   1 1120.19   74.39
   0   6   1 1007.10   58.29
   1  -6   1  216.58   39.70
  -1  -6  -1  232.38   22.30
   1   6  -1  198.98   12.80
  -1   6   1  198.68   13.00
  -1   6  -1  205.88   13.40
   1  -6  -1  271.47   41.70
  -1  -6   1  170.18   23.80
   2   6  -1 2594.64  131.39
  -2   6   1 2630.24  132.39
   2   6   1 2461.85  130.59
  -2   6  -1 2709.33  132.99
  -3  -6  -1  588.54   33.60
   3   6  -1  586.04   31.40
  -3   6   1  615.34   65.89
  -3   6   1  583.74   32.80
  -3   6  -1  545.05   33.10
   3   6   1  519.75   30.40
   3  -6  -1  639.24   32.80
  -3  -6   1  564.64   36.30
  -3   6  -1  595.54   64.69
   4  -6   1  122.59    9.10
  -4   6   1  123.39    8.10
  -4  -6  -1  130.59   10.70
  -4   6   1  180.38   42.40
   4   6  -1  128.79    9.70
  -4   6   1  124.19   10.80
   4  -6   1  120.09   10.80
   4  -6   1  127.09    8.30
  -4  -6  -1  114.79   10.30
  -4   6  -1  102.59   42.70
  -4   6  -1  117.79    8.30
  -4   6  -1  124.09   10.90
   4  -6  -1  130.49    9.20
  -4  -6   1  119.59   17.50
   4  -6  -1  136.19    8.40
  -4  -6   1  127.89   11.00
  -4  -6   1  155.98   12.10
  -4  -6   1  126.09   10.60
   5  -6   1   38.60    3.70
  -5   6   1   38.00    7.00
   5   6  -1   40.80    5.60
  -5   6   1   42.90    4.70
  -5  -6  -1   38.40    5.60
  -5  -6  -1   36.90    6.50
  -5  -6  -1   46.10    6.30
  -5   6   1   46.40   43.20
  -5   6   1   39.50    3.70
  -5  -6  -1   40.90    9.60
   5   6   1   47.30    7.20
  -5  -6   1   33.90    9.20
  -5   6  -1   31.60   34.00
  -5  -6   1   36.80    5.10
   5  -6  -1   49.10    5.00
  -5   6  -1   38.20    5.00
  -5   6  -1   36.40    7.50
  -5   6  -1   34.20    3.80
  -5  -6   1   36.60    6.70
   5  -6  -1   34.10    3.60
  -5  -6   1   44.00    6.20
  -6  -6  -1  565.84   35.80
   6  -6   1  527.55   28.50
  -6   6   1  520.05   35.40
  -6  -6  -1  507.85   30.50
  -6   6   1  533.65   85.79
  -6  -6  -1  600.14   37.40
  -6  -6   1  512.55   31.60
  -6  -6   1  490.45   32.50
   6  -6  -1  515.15   28.40
  -6  -6   1  553.74   30.20
  -6   6  -1  528.75   70.59
  -6   6  -1  571.84   36.30
  -6   6  -1  524.75   28.50
  -7   6   1  764.12   39.00
   7  -6   1  710.13   39.70
  -7  -6  -1  729.33   42.50
  -7  -6  -1  756.52   40.00
  -7  -6  -1  677.13   40.90
  -7  -6  -1  714.63   40.00
   7  -6   1  693.53   38.00
  -7   6   1  687.83   44.20
  -7  -6   1  722.73   39.30
  -7  -6   1  749.92   40.90
   7  -6  -1  669.73   39.50
  -7  -6   1  729.23   41.20
  -7   6  -1  753.82   39.10
  -7  -6   1  775.52   41.80
   7  -6  -1  696.83   37.80
  -7   6  -1  700.43   44.30
  -8   6   1  136.29   93.29
   8  -6   1  235.38   16.10
  -8   6   1  233.68   16.80
  -8  -6  -1  223.88   19.30
  -8  -6  -1  273.97   15.80
  -8  -6  -1  246.68   17.80
  -8  -6  -1  260.67   18.00
  -8  -6   1  265.57   17.50
  -8  -6   1  268.57   16.30
   8  -6  -1  225.78   16.00
  -8   6  -1  212.68   86.29
  -8  -6   1  255.97   19.90
  -8   6  -1  249.68   16.00
  -9  -6  -1   64.79    7.10
   9  -6   1   50.49    4.50
   9  -6   1   61.19    6.80
  -9   6   1   61.09    5.10
  -9  -6  -1   57.09    6.50
  -9  -6  -1   68.29    5.50
   9  -6  -1   56.09    4.50
  -9   6  -1   65.39    5.30
  -9  -6   1   58.09    6.40
  -9  -6   1   66.99    5.30
  -9  -6   1   72.49    7.30
 -10   6   1   70.49    5.00
 -10  -6  -1   68.29    6.10
  10  -6   1   73.79    4.80
  10  -6  -1   71.59    4.70
 -10  -6   1   69.19    6.10
 -10   6  -1   68.59    5.10
   0  -7   1   85.29   31.00
   0   7   1   86.09    7.30
   0  -7  -1   42.60   26.00
   0   7  -1   67.19    7.10
   1  -7   1  219.48   13.80
  -1   7   1  215.68   14.40
   1   7  -1  221.08   14.20
  -1  -7  -1  219.58   24.80
  -1  -7  -1  215.78   27.00
   1   7   1  214.08   13.70
  -1   7  -1  210.68   14.80
   1  -7  -1  222.38   13.30
  -2   7   1  485.95   27.30
  -2  -7  -1  466.25   27.10
  -2  -7  -1  426.76   36.50
   2  -7   1  449.16   25.30
  -2   7   1  478.65   25.50
  -2  -7  -1  505.85   28.60
   2   7  -1  433.76   26.10
   2   7   1  434.86   25.40
  -2  -7   1  475.95   37.00
   2  -7  -1  444.76   25.50
  -2   7  -1  479.55   27.70
  -2  -7   1  455.65   27.50
  -3  -7  -1  587.24   45.70
  -3  -7  -1  704.63   37.90
  -3   7   1  690.03   38.10
   3  -7   1  655.43   34.50
  -3  -7  -1  608.34   37.50
   3   7  -1  684.63   36.90
   3  -7   1  666.83   35.80
  -3   7   1  628.94   34.90
  -3  -7   1  678.73   38.20
  -3   7  -1  678.33   38.60
   3  -7  -1  648.34   34.30
   3  -7  -1  717.13   36.10
  -3   7  -1  699.63   35.30
  -3  -7   1  687.03   36.80
   4   7  -1  484.25   27.80
  -4  -7  -1  433.06   35.10
  -4   7   1  422.56   26.80
  -4  -7  -1  527.35   28.60
   4  -7   1  456.15   25.30
  -4  -7  -1  443.46   28.10
  -4   7   1  500.15   25.90
   4  -7   1  473.95   26.70
  -4   7   1  505.15   29.90
  -4  -7  -1  495.65   28.70
  -4   7  -1  477.25   25.90
  -4  -7   1  440.86   27.30
  -4  -7   1  491.35   35.60
  -4  -7   1  515.95   28.10
  -4   7  -1  515.15   30.50
   4  -7  -1  462.15   25.20
  -4  -7   1  492.35   29.10
   4  -7  -1  505.25   27.00
  -4   7  -1  472.15   27.40
  -5   7   1  870.71   48.60
   5  -7   1  837.02   43.70
  -5  -7  -1  844.52   49.30
  -5   7   1  813.82   43.60
  -5  -7  -1  888.31   47.50
  -5   7   1  766.92   44.40
  -5   7  -1  848.82   49.00
  -5  -7   1  867.81   46.10
  -5  -7   1  917.21   47.80
  -5  -7   1  892.91   51.49
   5   7   1  778.02   46.50
  -5   7  -1  848.32   43.90
   5  -7  -1  785.82   43.50
  -5  -7   1  866.71   47.90
  -5   7  -1  754.52   44.50
  -6   7   1 1575.14   86.69
  -6  -7  -1 1565.94   83.39
  -6  -7  -1 1493.95   82.69
   6  -7   1 1698.73   82.59
   6  -7   1 1640.14   80.69
  -6  -7  -1 1570.04   87.19
  -6  -7  -1 1706.83   83.79
   6  -7  -1 1705.23   82.79
   6  -7  -1 1613.54   80.59
  -6  -7   1 1502.85   82.29
  -6   7  -1 1465.25   81.69
  -6   7  -1 1498.15   80.69
  -6  -7   1 1537.15   83.29
  -6  -7   1 1660.13   86.09
  -6  -7   1 1631.34   84.19
  -6   7  -1 1522.25   86.49
  -7  -7  -1   75.69    7.70
  -7   7   1  102.49   15.40
   7  -7   1   77.89    5.70
  -7  -7  -1   62.69    8.40
  -7   7   1   80.79    6.50
  -7  -7  -1   77.69    7.10
  -7  -7  -1   72.49    7.30
   7  -7   1   78.79    7.20
  -7  -7   1   77.19    8.60
   7  -7  -1   75.59    5.50
  -7  -7   1   71.59    7.70
  -7   7  -1   73.59    6.60
  -7  -7   1   70.99    7.50
  -7  -7   1   81.59    6.80
   7  -7  -1   79.79    7.40
  -7   7  -1   93.69   14.40
   8  -7   1   21.10    2.70
  -8  -7  -1   24.60    4.40
  -8  -7  -1   32.10    5.20
  -8  -7  -1   27.70    4.00
   8  -7   1   27.20    4.40
  -8   7   1   21.30    3.30
  -8  -7  -1   23.10    3.50
  -8   7  -1   26.20    3.50
  -8  -7   1   33.90    5.20
   8  -7  -1   28.40    4.30
  -8  -7   1   23.50    4.40
  -8  -7   1   25.30    3.40
   8  -7  -1   21.60    2.60
  -8  -7   1   24.30    4.20
   9  -7   1    4.70    2.20
  -9   7   1    4.20    1.20
  -9  -7  -1    5.70    1.60
   9  -7   1    3.60    1.10
  -9  -7  -1    4.40    2.10
  -9   7  -1    3.20    1.20
  -9  -7   1    3.00    1.30
  -9  -7   1    5.20    1.80
   9  -7  -1    4.00    1.10
  -9  -7   1    1.80    1.70
 -10  -7  -1    2.40    1.40
 -10   7   1    2.50    1.00
 -10   7  -1    1.40    0.90
 -10  -7   1    1.50    1.40
   0   8  -1   19.90    5.00
   0  -8  -1   22.20    4.20
   0   8   1   24.10    5.60
   0  -8  -1   24.00    9.90
   0  -8  -1   29.60    3.60
   0  -8  -1   16.20   33.80
   0  -8   1  -28.70   35.60
   0  -8   1   26.50    3.50
   1   8  -1  344.47   21.90
  -1   8   1  295.47   20.30
  -1   8   1  368.36   22.00
   1  -8   1  333.27   19.40
  -1  -8  -1  374.56   21.60
   1  -8   1  355.06   21.40
   1   8   1  376.96   21.70
   1  -8  -1  343.17   20.70
   1  -8  -1  375.66   19.90
  -1   8  -1  375.66   22.70
  -1  -8   1  361.26   22.10
  -1   8  -1  353.86   19.90
  -1  -8   1  274.67   30.80
  -2  -8  -1  180.08   13.10
  -2   8   1  168.68   10.20
  -2  -8  -1  167.78   12.30
  -2  -8  -1  170.48   21.20
   2   8  -1  167.48   13.10
  -2   8   1  161.28   13.00
   2  -8   1  155.88   10.40
  -2  -8   1  126.39   21.20
  -2   8  -1  160.58   10.40
  -2  -8   1  180.78   12.30
  -2   8  -1  183.48   14.00
  -2  -8   1  169.38   13.00
   2  -8  -1  146.99   10.60
  -3  -8  -1   93.19    9.40
   3  -8   1  107.59    8.10
  -3   8   1  126.19    7.70
  -3  -8  -1   93.19   17.00
  -3   8   1  114.59   14.50
   3   8  -1   88.09   11.10
  -3  -8  -1  111.49    9.90
  -3  -8   1  124.79   18.10
  -3  -8   1  124.89   10.40
  -3   8  -1  111.09    7.60
  -3  -8   1   96.19    8.80
  -3  -8   1  127.99    9.40
  -3   8  -1  105.09   11.30
   3  -8  -1  116.89    8.50
   4  -8   1  110.09    8.50
  -4  -8  -1  103.29   16.20
  -4   8   1   96.49    9.20
   4  -8   1  122.99    7.30
  -4  -8  -1  123.59   10.40
  -4   8   1  116.79    7.70
  -4  -8  -1  112.09    9.90
  -4   8   1  161.88   18.70
  -4  -8  -1  116.19   10.20
  -4  -8   1  105.49    8.90
  -4  -8   1  130.59    9.70
  -4  -8   1  108.89   10.30
  -4   8  -1  106.09    7.70
   4  -8  -1  120.19    7.10
  -4   8  -1  106.09    9.50
  -4   8  -1  122.69   13.80
   4  -8  -1  113.59    8.80
  -5  -8  -1  107.49    9.00
  -5  -8  -1  103.09    9.20
   5  -8   1   96.79    6.50
  -5   8   1   93.19    7.90
  -5  -8  -1   91.09   13.50
  -5   8   1   95.69   13.10
   5  -8   1   95.59    8.10
  -5  -8  -1  119.09    9.30
   5  -8  -1   98.09    8.20
  -5  -8   1  107.19    8.40
  -5  -8   1   95.29    9.40
  -5  -8   1   98.99   13.40
  -5   8  -1   86.09    8.10
   5  -8  -1   94.89    6.40
  -5   8  -1  102.89    7.20
  -5  -8   1  107.09    8.70
  -5   8  -1   85.99   12.80
   6  -8   1  302.07   16.70
   6  -8   1  302.47   18.60
  -6  -8  -1  299.97   19.00
  -6   8   1  267.67   24.10
  -6  -8  -1  315.07   22.70
  -6  -8  -1  312.87   18.90
  -6  -8  -1  293.37   19.20
  -6   8  -1  315.07   24.90
  -6  -8   1  309.17   18.90
   6  -8  -1  303.37   16.70
  -6  -8   1  297.47   19.90
  -6  -8   1  302.47   18.50
  -6   8  -1  316.97   17.30
  -6   8  -1  297.97   18.20
   6  -8  -1  303.17   18.70
  -6  -8   1  312.57   21.60
  -7   8   1  311.47   18.20
   7  -8   1  328.37   17.00
  -7  -8  -1  315.37   18.90
   7  -8   1  313.97   19.00
  -7  -8  -1  297.27   18.70
  -7  -8  -1  318.47   21.00
  -7  -8  -1  296.07   18.90
   7  -8  -1  314.27   19.10
  -7   8  -1  289.07   18.10
  -7  -8   1  283.67   18.10
  -7  -8   1  284.17   19.10
  -7  -8   1  315.87   18.90
   7  -8  -1  323.77   16.90
  -7  -8   1  344.67   20.50
   8  -8   1   88.99    5.60
   8  -8   1   84.89    7.20
  -8  -8  -1   81.19    6.50
  -8  -8  -1   89.19    6.70
  -8  -8  -1   88.39    7.00
  -8   8   1   88.59    6.50
  -8  -8  -1   86.39    8.10
  -8  -8   1   93.19    7.20
   8  -8  -1   82.49    7.30
  -8   8  -1   86.19    6.60
  -8  -8   1   98.49    7.40
   8  -8  -1   87.69    5.60
  -8  -8   1   77.99    6.40
  -9  -8  -1  161.38   12.10
   9  -8   1  176.38    9.60
  -9  -8  -1  154.78   10.30
  -9   8   1  188.78   10.40
   9  -8  -1  181.08    9.60
  -9   8  -1  174.48   10.40
  -9  -8   1  176.28   10.80
   0  -9   1  110.79   20.10
   0   9   1  117.39   14.00
   0  -9  -1  128.59    9.80
   0  -9   1  126.99   10.20
   0   9   1  135.89    8.80
   0   9  -1  131.99    9.10
   0  -9  -1   98.99   38.30
   1  -9   1  193.88   14.30
  -1   9   1  215.68   12.70
  -1  -9  -1  218.18   30.00
   1   9  -1  191.98   17.50
   1  -9   1  220.98   13.40
  -1  -9  -1  243.28   15.80
  -1  -9  -1  222.98   15.10
  -1   9   1  180.98   16.70
  -1   9  -1  223.68   17.10
   1  -9  -1  219.98   14.40
  -1   9  -1  218.58   13.00
   1  -9  -1  208.68   13.60
  -1  -9   1  235.98   32.40
  -1  -9   1  221.08   15.50
  -2  -9  -1  297.07   29.20
   2  -9   1  310.67   18.00
  -2  -9  -1  324.67   19.70
  -2   9   1  250.07   21.20
  -2   9   1  314.67   17.90
   2  -9  -1  333.67   18.30
  -2   9  -1  306.47   22.10
  -2   9  -1  299.47   18.10
  -2  -9   1  330.97   18.90
  -2  -9   1  294.57   28.70
  -2  -9   1  324.47   20.40
  -3   9   1  189.88   17.50
  -3   9   1  210.98   12.10
   3  -9   1  216.68   12.90
  -3  -9  -1  176.68   13.90
  -3  -9  -1  205.98   14.20
  -3  -9  -1  185.08   22.10
  -3  -9   1  194.08   13.10
  -3   9  -1  205.68   12.20
  -3  -9   1  151.68   21.30
  -3   9  -1  189.68   17.00
  -3  -9   1  200.38   14.70
   3  -9  -1  221.78   13.20
  -4  -9  -1  244.48   23.80
   4  -9   1  251.57   16.10
  -4  -9  -1  262.87   17.20
  -4  -9  -1  276.57   17.70
  -4   9   1  206.88   20.60
   4  -9  -1  255.27   16.30
  -4  -9   1  260.07   23.40
  -4  -9   1  293.57   16.40
  -4   9  -1  270.37   15.50
  -4  -9   1  287.47   18.60
  -4  -9   1  266.27   16.50
  -5  -9  -1  489.95   27.70
  -5   9   1  448.66   26.70
  -5  -9  -1  456.75   32.30
   5  -9   1  471.15   26.60
  -5  -9  -1  488.75   27.10
  -5   9  -1  446.16   25.10
  -5   9  -1  414.56   31.70
  -5  -9   1  495.85   26.30
   5  -9  -1  455.25   26.50
  -5   9  -1  426.16   26.70
  -5  -9   1  449.56   27.80
  -5  -9   1  503.75   31.80
  -5  -9   1  470.45   26.40
  -6  -9  -1   78.09    9.30
   6  -9   1   66.59    6.40
   6  -9   1   76.59    4.80
  -6  -9  -1   65.99    6.70
  -6  -9  -1   64.39    6.30
  -6  -9  -1   55.39    6.30
  -6   9   1   73.59    6.30
  -6  -9   1   77.59    8.60
  -6  -9   1   60.59    5.90
  -6  -9   1   64.09    7.00
   6  -9  -1   73.09    6.70
   6  -9  -1   75.89    4.80
  -6  -9   1   68.39    6.20
  -6   9  -1   83.39    6.60
  -7  -9  -1   11.70    2.90
  -7  -9  -1    6.30    2.50
  -7  -9  -1    6.90    1.90
  -7   9   1    6.00    2.00
   7  -9   1    6.30    1.80
   7  -9   1    5.10    1.70
  -7  -9  -1    7.10    2.20
  -7   9  -1    6.20    2.10
  -7  -9   1    7.30    2.30
   7  -9  -1    6.00    2.00
  -7  -9   1    6.60    3.10
  -7  -9   1    4.40    1.40
   7  -9  -1    6.10    1.40
  -7  -9   1    4.70    2.10
  -8  -9  -1   49.40    4.40
   8  -9   1   48.80    4.80
  -8  -9  -1   52.19    5.60
   8  -9   1   53.69    3.40
  -8   9   1   53.29    4.40
  -8  -9  -1   51.49    4.60
  -8  -9   1   51.69    4.40
  -8  -9   1   50.79    4.60
  -8  -9   1   51.09    9.20
  -8  -9   1   49.10    4.20
  -8   9  -1   53.99    4.40
   8  -9  -1   56.09    3.60
  -9  -9  -1   74.69    5.50
  -9   9   1   90.09    5.60
  -9   9  -1   87.49    5.60
  -9  -9   1   93.99    6.30
   0 -10   1  387.76   35.90
   0  10  -1  433.86   22.70
   0 -10  -1  402.96   23.50
   0 -10  -1  404.36   36.60
   0 -10   1  413.36   24.20
   1 -10   1   69.99   15.40
   1 -10   1   61.59    6.90
  -1 -10  -1   71.99    6.70
  -1 -10  -1   40.50   11.50
   1 -10   1   78.59    5.60
  -1 -10   1   61.49    6.80
  -1 -10   1   62.59   13.30
   1 -10  -1   43.20   13.40
  -1  10  -1   58.09   11.30
  -1  10  -1   67.99    5.40
  -2 -10  -1  197.08   23.20
  -2 -10  -1  235.08   14.70
  -2 -10  -1  234.58   15.00
   2 -10   1  210.58   13.40
  -2 -10   1  221.88   23.80
  -2 -10   1  215.38   15.20
   2 -10  -1  196.98   24.30
  -2  10  -1  218.08   13.10
  -3 -10  -1   98.19   16.20
  -3 -10  -1  123.69    9.80
   3 -10   1  122.59    8.60
  -3 -10  -1  131.09    9.60
  -3  10  -1   83.99   13.90
  -3  10  -1  116.69    8.10
  -3 -10   1  121.89    8.80
  -3 -10   1  125.29   16.90
  -3 -10   1  124.89   10.40
   3 -10  -1  119.19    8.70
  -4 -10  -1   25.20    4.10
   4 -10   1   27.60    5.20
  -4 -10  -1   19.90    4.50
  -4 -10  -1   27.00    7.40
  -4 -10   1   28.40    6.20
   4 -10  -1   19.30    3.80
  -4 -10   1   26.50    3.80
  -4  10  -1   21.30    2.90
  -4 -10   1   18.60    6.90
   5 -10   1   78.29    7.30
  -5 -10  -1  118.59   12.20
  -5 -10  -1  100.89    8.30
  -5 -10  -1  102.69    7.90
  -5 -10   1   95.59    8.40
  -5 -10   1  114.39    7.60
  -5 -10   1  112.49   11.40
   5 -10  -1   78.29    7.40
  -6  10   1  107.69    8.30
  -6 -10  -1  134.29   10.80
  -6 -10  -1  104.49    8.30
  -6 -10  -1  117.49    8.20
   6 -10   1  102.19    8.20
  -6 -10   1  129.09   14.10
  -6  10  -1  116.59    8.30
  -6 -10   1  101.19    8.60
  -6 -10   1  122.19    8.00
  -7 -10  -1   26.80    4.10
   7 -10   1   22.90    3.20
  -7 -10  -1   23.10    2.80
  -7  10   1   17.70    3.00
  -7 -10   1   23.60    2.80
  -7 -10   1   19.50    3.00
  -7  10  -1   23.10    3.50
  -7 -10   1   26.20    3.30
  -7 -10   1   33.00    5.20
  -8 -10  -1   71.99    4.90
  -8 -10  -1   78.89    6.00
  -8  10   1   66.19    4.80
  -8  10  -1   62.29    4.80
   0 -11   1   48.20   11.80
   0 -11   1   37.40    4.80
   0 -11  -1   31.80   11.00
  -1 -11  -1  240.08   25.50
   1 -11   1  258.67   26.40
  -1 -11  -1  266.07   15.90
  -1 -11   1  259.67   16.30
  -1 -11   1  293.07   26.80
   1 -11  -1  248.08   26.40
   2 -11   1   44.10   11.30
  -2 -11  -1   60.59    5.80
  -2 -11  -1   44.20   10.20
  -2 -11   1   66.39   12.70
  -2 -11   1   68.69    6.50
   2 -11  -1   47.20   13.00
   3 -11   1   13.80    2.50
  -3 -11  -1   17.90    3.40
  -3 -11  -1   12.90    2.90
   3 -11   1   11.00    7.00
  -3 -11  -1   14.60    5.90
  -3 -11   1   12.00    2.80
   3 -11  -1   13.40    6.90
  -3 -11   1   10.80    6.00
   4 -11   1  144.09    9.80
  -4 -11  -1  161.48    9.90
  -4 -11  -1  144.19   10.40
  -4 -11  -1  138.29   14.40
   4 -11  -1  115.39   17.50
  -4 -11   1  171.88   14.80
  -4 -11   1  161.48    9.50
  -4 -11   1  145.89   10.70
  -5 -11  -1   26.80    5.40
   5 -11   1   20.90    3.20
  -5 -11  -1   21.30    3.20
  -5 -11   1   24.80    3.60
  -5 -11   1   31.80    3.10
  -5 -11   1   31.90    5.80
  -6 -11  -1   38.40    3.50
  -6 -11  -1   41.40    5.10
  -6 -11   1   35.90    3.80
  -6 -11   1   38.20    3.30
  -6 -11   1   29.50    5.20
  -7 -11  -1   44.90    4.80
  -7 -11  -1   50.89    4.00
   7 -11  -1   40.50    8.80
   0 -12  -1    2.40    6.20
   0 -12   1   -3.60    6.20
   1 -12   1   23.00    8.30
  -1 -12  -1   14.30    6.20
  -1 -12   1   22.80    7.30
   1 -12  -1   13.60    7.30
   2 -12   1  165.88   18.50
  -2 -12  -1  187.48   18.10
  -2 -12   1  184.58   11.50
  -2 -12   1  208.48   17.80
   2 -12  -1  152.98   18.50
  -3 -12  -1   29.70    7.50
  -3 -12   1   33.80    3.80
   3 -12  -1   26.20    8.80
  -3 -12   1   38.20    7.20
  -4 -12  -1   29.00    4.10
   4 -12   1   14.00    6.60
  -4 -12  -1   20.00    4.60
   4 -12  -1   17.50    7.10
  -4 -12   1   18.20    4.50
  -4 -12   1   18.30    2.80
   5 -12   1  227.68   20.50
  -5 -12  -1  264.37   15.40
  -5 -12  -1  258.47   13.30
  -5 -12   1  220.78   13.90
   6 -12   1   28.20    6.90
   6 -12  -1   19.30    6.30
   0 -13  -1  129.09   13.90
   0 -13   1  157.68   14.40
  -1 -13  -1   29.40    6.30
   1 -13   1   32.40    7.10
   1 -13  -1   21.20    6.50
  -1 -13   1   23.90    6.30
  -2 -13  -1    1.70    4.00
   2 -13  -1   -0.30    4.60
  -2 -13   1   21.90    6.20
  -3 -13  -1  122.79   13.20
   3 -13   1  125.89   13.30
   4 -13   1    2.50    4.70
  -4 -13  -1   -0.40    2.20
   4 -13  -1    1.50    5.90
  -1   0  -2 6600.14  333.47
   2   0  -2 3617.24  164.38
  -2   0  -2 3291.07  170.58
  -2   0  -2 3230.28  164.98
  -2   0   2 3205.28  164.28
  -2   0   2 3197.08  169.68
  -3   0  -2    3.70    1.20
   3   0   2    1.80    0.80
  -3   0  -2    6.70    4.80
   3   0  -2    1.90    0.90
  -3   0   2    9.20    5.60
   4   0  -2  336.37   18.10
   4   0   2  343.47   19.00
  -4   0  -2  351.56   19.60
  -4   0  -2  349.27   26.20
  -4   0   2  331.17   26.10
  -5   0   2  115.49   16.80
  -5   0  -2  128.99   16.70
   5   0   2  139.19    8.90
  -5   0  -2  116.09    9.10
   5   0  -2  120.49    7.70
   6   0   2  156.58   11.10
   6   0  -2  153.18   10.10
  -6   0   2  147.29   23.40
  -6   0  -2  150.28   22.30
  -6   0  -2  175.08   12.80
  -7   0   2  133.89    8.70
  -7   0  -2  140.89   12.00
  -7   0   2  136.79   25.90
  -7   0   2  141.99   11.80
  -7   0  -2  136.69    9.00
  -7   0  -2  152.88   11.90
  -7   0  -2  137.99    9.70
   7   0   2  155.38   11.70
  -7   0  -2  144.09   25.80
  -8   0  -2  485.25   26.20
   8   0   2  468.05   28.10
  -8   0   2  428.16   45.80
  -8   0  -2  548.25   30.70
  -8   0  -2  473.15   47.30
   8   0   2  424.56   29.40
  -8   0  -2  460.45   26.50
   8   0  -2  523.25   26.80
  -8   0   2  483.85   25.90
  -8   0   2  542.25   30.20
   9   0   2  356.76   20.10
  -9   0   2  364.06   19.10
  -9   0   2  304.77   44.50
  -9   0  -2  369.66   23.70
  -9   0   2  348.07   23.10
  -9   0  -2  365.46   19.40
  -9   0  -2  341.87   46.90
   9   0  -2  337.87   19.60
 -10   0  -2  142.29    7.80
 -10   0  -2  129.29   11.50
  10   0   2  136.29    8.80
 -10   0   2  137.49   11.30
 -10   0   2  135.99    7.50
  10   0  -2  133.09    8.50
 -11   0  -2   36.70    6.90
  11   0   2   27.30    2.90
  11   0  -2   27.60    2.80
 -11   0   2   25.50    4.10
 -12   0  -2   21.80    3.30
   0   1  -2 4828.52  245.78
  -1   1   2  895.91   44.40
  -1   1   2  892.81   49.30
  -1  -1  -2  879.41   48.60
   1   1  -2  854.81   43.50
   1  -1   2  848.12   44.20
  -1   1  -2  804.62   44.30
  -1  -1   2  925.51   47.80
  -1   1  -2  917.91   50.39
  -2  -1  -2 1767.62   91.69
  -2   1   2 2024.20   92.69
  -2   1   2 1716.93   97.69
  -2  -1  -2 1823.82   96.89
   2  -1   2 1878.11   92.29
   2  -1  -2 1943.01   91.89
  -2   1  -2 1728.53   92.29
  -2  -1   2 1811.62   95.79
   2   1   2 1815.62   92.09
  -3   1   2  912.01   49.30
  -3   1   2 1039.60   56.99
   3  -1   2  847.72   48.70
  -3  -1  -2  857.61   48.40
  -3  -1  -2 1041.00   53.89
   3   1  -2  903.41   47.60
  -3   1  -2  931.91   49.10
   3   1   2  938.41   48.50
  -3   1  -2 1076.69   57.49
   3  -1  -2 1003.10   48.40
  -3  -1   2  982.10   53.49
  -4   1   2  252.07   21.90
   4   1  -2  245.48   12.70
   4  -1   2  250.27   14.10
   4   1   2  235.08   13.60
  -4   1  -2  212.98   14.10
  -4   1  -2  228.68   22.20
   4  -1  -2  243.08   13.30
   5  -1   2 1949.90   93.09
  -5   1   2 1778.52  104.69
   5   1  -2 1719.93   91.09
  -5  -1  -2 1763.32   99.79
   5  -1  -2 1893.91   92.09
  -5  -1   2 1743.23  100.19
  -5   1  -2 1835.52  104.69
  -5   1  -2 1812.62   93.59
   5   1   2 1842.32   92.59
  -6   1   2   39.90   16.00
  -6  -1  -2   68.09   14.30
  -6  -1  -2   54.29    7.10
  -6   1   2   62.19    5.10
   6   1  -2   69.59    5.60
   6  -1   2   64.09    6.60
  -6  -1  -2   61.09    7.60
  -6   1  -2   68.99    7.40
   6  -1  -2   64.99    6.30
  -6  -1   2   81.89    8.30
   6   1   2   60.49    6.30
  -6  -1   2   59.49   14.20
  -6   1  -2   67.79    5.40
  -6   1  -2   78.39   17.60
  -7   1   2  121.09   27.00
  -7  -1  -2  111.69    9.80
   7  -1   2  112.19    9.80
  -7  -1  -2  101.39    9.90
  -7  -1  -2   94.69    8.00
  -7   1   2  119.89    9.90
   7   1  -2   91.49    7.80
  -7  -1  -2   83.59   18.50
  -7  -1  -2  102.49    6.80
  -7   1   2   92.19    6.90
  -7   1  -2  106.99    9.50
  -7   1  -2   81.09   24.10
   7  -1  -2   94.29    7.00
   7   1   2   99.09    9.40
  -7  -1   2   81.89   19.20
  -7  -1   2  116.89   10.00
  -7   1  -2   98.09    7.20
  -7  -1   2  105.29    6.50
  -7  -1   2  100.89    7.40
   8   1  -2 1339.67   68.19
  -8  -1  -2 1195.48   69.39
  -8   1   2 1320.97   71.49
  -8   1   2 1358.96   68.29
  -8  -1  -2 1349.66   67.89
  -8  -1  -2 1340.87   72.59
   8  -1   2 1348.67   68.79
  -8   1   2 1247.08   92.29
   8  -1   2 1189.48   71.29
  -8   1  -2 1306.97   90.79
  -8  -1   2 1442.56   72.39
  -8   1  -2 1418.96   68.79
   8   1   2 1360.36   68.69
   8  -1  -2 1367.46   68.59
  -8  -1   2 1219.98   80.29
  -8   1  -2 1481.35   72.59
   9   1  -2   60.59    5.30
  -9  -1  -2   68.89    4.60
  -9   1   2   68.79    5.00
   9  -1   2   63.59    5.60
  -9   1   2   64.69    7.90
  -9   1   2   37.90   33.90
  -9   1  -2   61.69    5.20
  -9  -1   2   71.39    8.20
   9  -1  -2   62.79    5.30
  -9   1  -2   88.59   34.30
  -9  -1   2   72.49    4.30
  -9   1  -2   74.49    8.40
   9   1   2   59.39    5.70
  10   1  -2   23.50    3.30
 -10   1   2   29.60    5.20
  10  -1   2   27.10    3.20
 -10   1   2   25.10    2.50
 -10  -1  -2   15.90    4.20
 -10   1  -2   21.40    4.70
 -10   1  -2   24.60    2.70
 -10  -1   2   27.40    4.80
  10  -1  -2   25.80    2.90
  10   1   2   26.00    3.50
 -11   1   2   26.90    4.40
  11  -1   2   34.20    3.10
 -11   1  -2   33.80    4.80
 -11  -1   2   32.30    4.50
  11  -1  -2   35.60    2.90
   0   2   2  334.87   17.80
   0   2   2  343.37   23.90
   0  -2  -2  337.57   17.80
   0  -2   2  345.37   18.20
   0   2  -2  379.86   18.40
  -1  -2  -2 2982.80  159.38
  -1   2   2 3303.67  162.78
   1  -2   2 3161.08  155.88
  -1   2   2 3106.89  155.78
  -1   2  -2 3253.57  162.78
  -1   2  -2 2944.71  155.98
  -2  -2  -2  467.55   28.80
  -2  -2  -2  433.76   28.40
  -2   2   2  503.35   25.10
   2   2  -2  449.46   23.80
  -2   2   2  493.05   32.00
   2  -2   2  495.25   24.90
  -2   2  -2  503.35   32.20
  -2   2  -2  456.65   25.00
   2   2   2  441.96   23.90
   3  -2   2  367.16   20.70
  -3  -2  -2  362.76   26.80
  -3   2   2  341.87   21.00
   3   2  -2  378.46   19.20
  -3   2   2  397.16   29.80
  -3  -2  -2  416.96   24.00
   3   2   2  368.56   20.30
  -3   2  -2  368.96   21.10
  -3  -2   2  358.86   23.10
  -3   2  -2  383.96   28.70
   3  -2  -2  418.06   20.50
  -4   2   2 1123.19   59.09
   4  -2   2 1097.29   58.29
  -4  -2  -2 1177.38   61.89
   4   2  -2 1078.09   56.39
  -4   2   2 1102.19   69.29
   4   2   2 1206.18   57.69
  -4   2  -2 1054.39   58.59
  -4  -2   2 1098.89   61.49
  -4   2  -2 1203.88   69.79
  -5   2   2   30.40    4.70
  -5   2   2   22.20   13.10
   5   2  -2   29.20    3.10
  -5  -2  -2   18.20    7.60
   5  -2   2   33.10    4.30
  -5  -2   2   22.40    8.10
   5   2   2   25.20    3.60
  -5   2  -2   21.80   12.80
  -5   2  -2   28.60    4.40
   5  -2  -2   32.60    4.00
  -6  -2  -2  259.67   17.60
  -6  -2  -2  207.18   21.50
  -6   2   2  248.38   14.50
   6  -2   2  277.97   19.00
  -6   2   2  202.08   31.30
  -6  -2  -2  259.77   17.10
  -6  -2   2  260.17   15.10
  -6   2  -2  259.17   15.00
  -6   2  -2  251.47   17.40
  -6   2  -2  261.57   31.90
   6   2   2  251.57   15.90
   6  -2  -2  254.47   14.40
  -6  -2   2  274.77   17.40
   6  -2  -2  234.38   15.60
  -7  -2  -2  540.95   32.00
   7  -2   2  617.04   31.50
  -7  -2  -2  586.24   54.09
  -7  -2  -2  614.34   34.80
  -7   2   2  574.44   54.09
  -7  -2  -2  550.64   38.40
  -7   2   2  579.04   33.80
   7  -2   2  602.84   33.90
  -7  -2  -2  618.84   30.40
  -7   2   2  547.95   31.10
  -7  -2  -2  566.34   34.40
  -7  -2   2  622.54   34.60
  -7   2  -2  606.24   34.00
   7  -2  -2  584.44   31.10
   7   2   2  594.44   33.40
  -7  -2   2  519.85   34.30
  -7   2  -2  566.84   31.60
  -7   2  -2  634.54   35.70
  -7  -2   2  564.24   33.90
  -7   2  -2  620.04   53.99
  -7  -2   2  605.94   31.80
  -7  -2   2  568.74   29.90
  -8  -2  -2  418.66   24.40
  -8  -2  -2  477.05   28.10
  -8  -2  -2  415.16   27.30
   8  -2   2  445.06   24.30
   8  -2   2  384.36   28.30
  -8   2   2  422.56   23.80
  -8   2   2  402.76   26.30
  -8   2   2  418.66   55.79
   8  -2  -2  455.15   23.90
  -8  -2   2  450.85   27.50
  -8   2  -2  444.26   52.59
  -8   2  -2  456.65   27.20
  -8   2  -2  438.86   24.30
  -8  -2   2  450.85   24.40
  -9   2   2   17.80    2.50
   9  -2   2   17.10    2.90
  -9  -2  -2   16.00    2.90
  -9  -2  -2   18.10    4.60
  -9   2   2   33.40   38.80
  -9   2   2   13.90    4.20
  -9   2  -2   17.10    2.90
  -9   2  -2   14.10    4.00
  -9  -2   2   18.00    4.50
   9   2   2   16.10    3.30
  -9   2  -2   26.40   35.20
   9  -2  -2   20.80    2.80
 -10   2   2  196.88   11.60
 -10  -2  -2  197.48   15.10
 -10   2   2  216.48   14.40
  10  -2   2  216.58   12.40
  10  -2  -2  210.48   12.00
 -10   2  -2  192.88   11.80
 -10  -2   2  192.58   14.60
 -10   2  -2  210.68   15.10
 -11  -2  -2  205.08   15.60
  11  -2   2  253.87   13.40
 -11   2   2  243.88   12.60
 -11   2  -2  244.88   12.50
 -11   2  -2  229.58   15.10
  11  -2  -2  245.18   13.10
 -11  -2   2  223.88   14.90
   0  -3   2 1082.49   55.09
   0   3  -2 1074.99   55.19
   0   3   2 1048.10   54.59
   0  -3  -2 1145.99   62.89
  -1   3   2 2948.80  136.99
  -1   3   2 2693.33  145.39
  -1  -3  -2 2561.14  140.29
   1  -3   2 2766.12  137.09
  -1   3  -2 2731.93  137.29
  -1   3  -2 2842.42  145.19
   1   3   2 2595.74  135.89
   2  -3   2 2306.17  114.29
  -2  -3  -2 2141.89  117.29
  -2   3   2 2390.96  114.29
  -2  -3  -2 2472.85  116.29
  -2   3   2 2306.17  123.89
   2   3   2 2203.58  112.79
  -2   3  -2 2264.17  123.49
   2   3   2 2135.89  112.59
  -2   3  -2 2171.98  114.49
  -3   3   2 1018.90   55.69
   3  -3   2 1010.70   55.39
  -3   3   2 1105.89   66.79
  -3  -3  -2 1097.29   56.19
  -3  -3  -2 1138.99   55.89
  -3   3  -2 1072.99   66.19
  -4  -3  -2   12.40    3.10
  -4   3   2   10.40    2.50
   4   3  -2   13.40    2.00
   4  -3   2   12.30    2.70
  -4   3   2   14.10   12.80
   4   3   2    9.60    2.10
   4  -3  -2    9.00    2.50
  -4   3  -2    3.80    8.90
  -4   3  -2   19.40    3.40
  -5   3   2   26.30   16.50
   5  -3   2   38.50    4.90
  -5   3   2   35.90    5.30
   5   3  -2   24.50    3.50
   5   3   2   34.70    4.20
  -5   3  -2   31.70    5.00
  -5   3  -2   43.70   14.70
   5  -3  -2   33.90    4.80
  -6  -3  -2 1566.94   81.99
   6  -3   2 1514.35   78.09
  -6   3   2 1532.25  100.79
  -6  -3  -2 1526.25   80.89
  -6   3   2 1458.75   78.09
   6  -3   2 1622.74   80.59
  -6  -3   2 1526.15   78.69
  -6   3  -2 1487.35   81.29
  -6  -3   2 1607.74   80.79
   6  -3  -2 1480.15   77.69
  -6  -3   2 1507.75   80.79
  -6   3  -2 1473.25   77.39
   6   3   2 1521.55   79.19
  -6   3  -2 1613.14  101.59
  -6   3  -2 1567.44   78.69
  -7   3   2  162.48   13.60
  -7  -3  -2  179.08   13.80
  -7  -3  -2  162.18   13.40
  -7   3   2  210.78   38.30
  -7  -3  -2  156.38   12.30
  -7  -3  -2  171.68   12.10
   7  -3   2  168.18   10.90
   7  -3   2  132.09   12.90
  -7   3   2  184.78   11.00
   7   3   2  161.18   13.50
  -7   3  -2  180.68   11.40
  -7   3  -2  168.18   14.50
  -7  -3   2  165.38   13.40
  -7  -3   2  204.18   14.40
  -7  -3   2  169.48   13.40
  -7  -3   2  172.78   11.30
  -7   3  -2  205.68   37.90
   7  -3  -2  186.68   10.70
  -8   3   2  288.57   55.69
  -8  -3  -2  263.47   16.20
   8  -3   2  290.17   15.70
  -8   3   2  242.98   17.60
  -8   3   2  246.18   15.30
  -8  -3  -2  261.37   18.70
   8  -3   2  227.88   19.60
  -8   3  -2  276.37   51.09
  -8  -3   2  274.17   18.90
   8  -3  -2  283.17   15.40
  -8  -3   2  269.17   15.90
  -8  -3   2  266.97   18.30
  -8   3  -2  258.47   15.80
  -8   3  -2  232.38   17.70
  -9   3   2  -38.10   43.10
  -9   3   2    9.20    4.30
  -9   3   2   12.00    2.20
  -9  -3  -2    6.80    3.00
   9  -3   2   13.40    2.50
  -9   3  -2   17.00    2.80
  -9   3  -2   20.80   44.20
   9  -3  -2    9.40    2.00
  -9  -3   2    9.90    3.50
 -10  -3  -2   48.00    6.40
  10  -3   2   57.59    4.60
 -10   3   2   46.00    6.80
 -10   3   2   50.89    4.10
  10  -3  -2   53.49    4.20
 -10   3  -2   48.70    4.20
 -10  -3   2   44.40    6.10
 -10   3  -2   55.39    6.90
 -11   3   2   24.40    2.00
  11  -3   2   23.00    2.30
 -11  -3  -2   19.10    3.70
 -11   3  -2   22.10    4.50
  11  -3  -2   22.90    2.20
 -11   3  -2   19.30    2.00
 -11  -3   2   16.20    3.20
   0   4   2    6.60    1.50
   0  -4   2    1.50   11.60
   0  -4  -2   11.20    9.00
  -1   4   2  167.68   21.80
  -1   4   2  162.78    9.20
   1  -4   2  150.38    9.40
  -1   4  -2  139.69    9.40
  -1  -4   2  115.39   16.80
  -1   4  -2  149.39   18.80
   1   4   2  142.09    8.20
   2  -4   2    5.40    1.60
  -2   4   2    7.70   14.20
  -2  -4  -2    3.80    3.90
  -2   4   2    7.10    1.80
  -2  -4  -2   15.90    5.60
   2   4   2    7.70    1.30
  -2   4  -2    0.80   14.00
  -2   4  -2    6.90    2.00
  -3   4   2  809.52   57.19
   3  -4   2  888.41   44.30
  -3   4   2  835.42   44.30
  -3   4  -2  867.21   44.80
  -3   4  -2  835.12   58.09
   3   4   2  758.02   42.00
  -4   4   2  537.95   29.40
   4   4  -2  520.15   26.80
   4  -4   2  490.35   28.70
  -4   4   2  497.75   43.30
   4   4   2  536.05   28.50
  -4   4  -2  508.15   43.00
  -4   4  -2  491.95   29.40
  -5   4   2  477.05   26.90
  -5  -4  -2  488.25   28.80
  -5   4   2  514.25   49.99
  -5  -4  -2  521.45   32.70
   5   4  -2  477.75   26.00
   5  -4   2  505.15   28.60
   5  -4   2  507.65   26.60
  -5   4   2  469.35   29.20
  -5   4  -2  510.05   49.00
  -5   4  -2  441.86   28.90
  -5   4  -2  494.35   26.40
   5   4   2  502.85   27.50
  -5  -4   2  503.15   29.20
  -5   4  -2  553.24   29.20
   5  -4  -2  495.95   26.30
  -5  -4   2  498.35   27.50
   6  -4   2   99.89    7.20
  -6  -4  -2  109.49    9.10
  -6  -4  -2   86.59   10.80
   6  -4   2  107.29    9.80
  -6   4   2  102.29    7.40
  -6   4   2   96.89   28.80
  -6   4   2  100.09   10.40
  -6  -4  -2  100.79    8.80
  -6  -4  -2   97.89    9.50
  -6  -4   2  124.89   10.70
  -6   4  -2   91.39    6.70
   6   4   2  115.79    9.10
  -6   4  -2  101.19    7.80
   6  -4  -2   95.79    6.90
  -6  -4   2  102.09    7.90
  -6   4  -2   94.99   10.00
  -6  -4   2   94.79    9.40
  -6   4  -2  118.49   32.50
  -6  -4   2  102.29   10.30
   7  -4   2 2317.07  114.29
  -7  -4  -2 2373.46  118.39
   7  -4   2 2257.87  117.19
  -7   4   2 2271.67  147.09
   7  -4   2 2091.59  114.99
  -7  -4  -2 2409.86  115.09
  -7   4   2 2233.58  114.09
  -7  -4  -2 2165.88  118.89
   7  -4  -2 2257.57  113.59
  -7  -4   2 2351.06  114.69
  -7   4  -2 2250.57  121.09
  -7  -4   2 2219.58  116.49
  -7  -4   2 2481.85  116.79
  -7   4  -2 2291.67  114.49
   7  -4  -2 2132.39  115.19
  -7  -4   2 2066.39  116.89
  -7   4  -2 2050.49  112.79
  -7   4  -2 2190.48  144.79
  -8  -4  -2  473.65   28.30
  -8   4   2  448.46   24.50
   8  -4   2  388.96   25.70
   8  -4   2  436.76   24.30
  -8  -4  -2  413.36   27.40
  -8  -4  -2  457.85   25.40
  -8   4   2  387.26   67.49
   8  -4  -2  406.16   26.10
  -8  -4   2  450.05   27.10
  -8  -4   2  468.45   26.30
  -8   4  -2  420.36   66.69
  -8   4  -2  472.85   31.10
   8  -4  -2  426.66   23.90
  -8  -4   2  442.06   27.60
  -8   4  -2  413.66   26.60
  -8   4  -2  464.45   24.90
  -9  -4  -2  111.49   10.60
  -9   4   2  121.09    8.00
   9  -4   2  112.79    7.90
  -9  -4  -2  111.09   10.60
   9  -4   2  115.99   12.80
  -9  -4  -2  122.89    8.50
  -9   4   2  165.98   84.69
   9  -4  -2  117.99    7.80
  -9   4  -2  119.39   10.30
  -9   4  -2   -2.50   77.79
  -9   4  -2  109.19    8.20
  -9  -4   2  116.39   10.50
 -10  -4  -2  185.88   14.00
  10  -4   2  197.28   11.50
 -10   4   2  188.88   11.30
 -10  -4   2  196.58   13.70
 -10   4  -2  184.08   11.50
 -10   4  -2  187.28   13.60
  10  -4  -2  209.18   11.40
 -11  -4  -2  141.79   10.50
  11  -4   2  155.98    9.00
 -11   4   2  161.48    8.70
 -11   4  -2  160.48    8.80
  11  -4  -2  160.48    8.90
 -11  -4   2  144.79   10.10
   0  -5   2   62.59   19.10
   0   5  -2   19.20    3.00
   0   5   2   22.40    2.90
   0  -5  -2    1.40   14.00
  -1   5   2  312.87   18.30
  -1   5   2  344.67   45.60
   1   5  -2  309.07   17.60
   1  -5   2  300.77   18.20
  -1  -5  -2  327.37   24.40
  -1   5  -2  302.37   18.20
   1   5   2  302.07   16.80
   1  -5  -2  358.46   37.80
  -2   5   2 2565.54  122.39
   2  -5   2 2174.48  122.29
  -2   5   2 2441.76  138.99
   2   5  -2 2622.14  121.89
  -2   5  -2 2361.26  122.79
  -2   5  -2 2436.36  139.39
   2   5   2 2268.47  120.29
  -3   5   2  129.59   26.10
   3  -5   2  109.99    8.90
  -3   5   2  132.49    9.30
   3   5   2  114.29    7.00
  -3   5  -2  114.79   27.90
  -3   5  -2  107.09    9.20
  -4   5   2   25.20    4.60
  -4   5   2   22.10    3.60
  -4  -5  -2   24.50    7.80
  -4   5   2   21.00   25.20
  -4   5  -2   24.90    5.60
   4   5   2   31.30    4.90
  -4   5  -2   36.80   24.80
  -5   5   2  247.08   45.20
  -5   5   2  206.08   15.40
  -5   5   2  209.18   14.50
  -5  -5  -2  230.28   16.00
   5  -5   2  191.48   14.70
  -5  -5  -2  216.38   19.20
  -5  -5  -2  209.88   14.60
  -5  -5  -2  183.78   14.00
   5  -5   2  205.98   12.30
  -5   5  -2  193.98   15.30
  -5  -5   2  207.78   15.40
   5   5   2  230.58   15.20
  -5  -5   2  201.78   13.20
  -5  -5   2  227.48   17.80
  -5  -5   2  197.68   14.60
   5  -5  -2  201.08   12.00
  -5   5  -2  261.47   44.00
  -5   5  -2  199.58   12.30
   6  -5   2    5.60    2.40
   6  -5   2    4.70    1.70
  -6  -5  -2    4.70    4.10
  -6   5   2    4.80    2.00
  -6  -5  -2    8.20    3.20
  -6  -5  -2    6.30    2.80
   6  -5   2    1.10    4.10
  -6   5   2    4.60    4.20
  -6  -5  -2    7.20    3.10
  -6  -5   2    1.60    3.20
  -6   5  -2    1.90    3.70
   6  -5  -2    8.10    2.70
  -6   5  -2    3.50    1.40
  -6  -5   2    2.80    3.90
   6   5   2    7.50    4.50
  -6  -5   2   -1.20    3.10
  -6  -5   2    4.80    2.10
  -6   5  -2    1.50    2.20
   6  -5  -2    6.80    1.60
   7  -5   2  511.15   27.70
  -7  -5  -2  472.45   30.50
  -7  -5  -2  513.55   29.40
  -7   5   2  526.95   28.20
  -7   5   2  373.66   79.19
   7  -5   2  506.35   29.10
  -7  -5  -2  493.35   29.00
  -7  -5  -2  564.44   32.60
   7  -5   2  476.65   31.70
  -7   5  -2  544.75   33.70
  -7  -5   2  493.75   28.40
  -7  -5   2  551.64   30.90
   7  -5  -2  523.55   27.50
   7  -5  -2  487.25   29.20
  -7   5  -2  508.25   28.50
  -7  -5   2  521.15   30.60
  -7  -5   2  524.25   30.90
  -7   5  -2  499.35   27.20
  -7   5  -2  500.05   29.80
  -8  -5  -2  205.98   12.70
   8  -5   2  187.58   11.90
  -8  -5  -2  216.78   15.80
  -8   5   2  196.78   12.40
  -8  -5  -2  187.38   14.80
  -8   5   2  145.99   57.89
  -8  -5  -2  208.78   13.30
   8  -5   2  200.08   13.70
  -8  -5   2  195.78   13.80
  -8   5  -2  193.88   14.50
  -8   5  -2  199.38   12.70
  -8   5  -2  204.08   19.50
  -8  -5   2  195.48   14.80
  -8  -5   2  188.88   12.60
   8  -5  -2  180.38   13.80
   8  -5  -2  191.38   11.70
  -8   5  -2   78.59   57.29
  -8  -5   2  199.58   14.50
  -9   5   2   62.19    5.40
   9  -5   2   74.89    8.00
  -9  -5  -2   63.19    7.60
  -9  -5  -2   75.49    8.00
  -9  -5  -2   72.19    6.00
   9  -5   2   63.79    5.30
  -9  -5   2   67.39    7.30
  -9   5  -2   68.99    5.80
   9  -5  -2   66.29    5.10
  -9  -5   2   69.89    5.80
  -9   5  -2   70.59    8.60
  10  -5   2   73.09    5.20
 -10   5   2   77.89    5.40
 -10  -5  -2   68.49    7.00
 -10  -5  -2   86.39    5.80
 -10   5  -2   71.69    5.50
  10  -5  -2   72.99    5.10
 -10  -5   2   72.49    6.80
 -11  -5  -2    7.90    2.00
  11  -5   2    7.20    1.30
 -11   5   2    6.40    1.10
  11  -5  -2    8.90    1.30
 -11  -5   2    5.90    1.70
 -11   5  -2    6.10    1.10
   0  -6  -2 7463.75  350.56
   0   6   2 6521.55  338.47
   0  -6   2 6205.88  353.16
   0   6  -2 6900.51  338.87
   1  -6   2  629.64   67.39
  -1   6   2  621.44   33.90
   1   6  -2  621.44   34.20
  -1  -6  -2  696.73   42.10
  -1   6  -2  637.54   34.90
   1  -6  -2  658.13   60.09
   1   6   2  579.64   32.90
  -2   6   2 1513.35   77.59
   2   6  -2 1476.65   76.99
  -2   6  -2 1534.75   78.49
   2   6   2 1460.85   75.49
  -3   6   2  256.17   16.10
   3  -6   2  232.88   14.30
   3   6  -2  279.97   15.50
  -3  -6  -2  251.77   16.10
  -3  -6  -2  217.68   24.00
   3  -6   2  221.38   16.10
  -3   6   2  235.38   49.90
  -3  -6  -2  218.38   17.60
  -3   6  -2  229.48   48.30
  -3  -6   2  245.58   16.90
  -3   6  -2  222.48   16.20
   3  -6  -2  245.78   14.60
  -4  -6  -2  157.68   19.00
   4   6  -2  158.28   11.30
   4  -6   2  170.38   10.90
  -4  -6  -2  166.68   12.70
  -4   6   2  188.28   46.90
   4  -6   2  164.78   12.70
  -4   6   2  162.38   12.70
  -4  -6  -2  168.18   12.10
  -4   6   2  152.68   11.40
  -4   6   2  162.18    9.70
   4   6  -2  169.88   11.60
  -4   6  -2  162.48   10.10
  -4  -6   2  143.79   18.60
  -4   6  -2  150.48   12.70
  -4   6  -2  176.88   39.20
   4  -6  -2  149.09   10.30
  -4  -6   2  146.49   11.00
  -4  -6   2  164.98   16.40
  -4  -6   2  163.48   13.00
   4  -6  -2  160.58   10.80
   5  -6   2   63.09    5.10
  -5   6   2   68.29    8.80
  -5  -6  -2   66.89    7.40
   5  -6   2   79.29    6.50
  -5  -6  -2   58.09    7.90
  -5  -6  -2   69.19    7.30
   5   6  -2   65.59    7.60
  -5   6   2   41.20   49.10
  -5   6   2   69.09    6.10
  -5   6  -2   72.09   10.70
  -5   6  -2   54.99    6.20
  -5  -6   2   71.39   11.20
  -5   6  -2   96.89   47.60
  -5  -6   2   75.79    8.20
  -5  -6   2   69.89    7.40
   5  -6  -2   69.59    6.40
  -5  -6   2   62.99    6.10
   5   6   2   60.69    7.90
  -5   6  -2   61.99    5.20
   5  -6  -2   55.69    4.80
  -6   6   2   73.79    6.00
  -6  -6  -2   83.59   11.00
   6  -6   2   70.19   10.30
   6  -6   2   72.79    6.60
   6  -6   2   58.09    5.20
  -6   6   2   73.89   53.89
  -6  -6  -2   57.69    6.70
  -6   6   2   53.09   10.10
  -6  -6  -2   64.19   10.10
  -6  -6  -2   68.19    7.20
  -6   6  -2   68.69    6.20
  -6  -6   2   62.29    6.10
  -6  -6   2   60.89    7.70
   6  -6  -2   69.29    6.80
   6   6   2   45.30    7.80
  -6   6  -2   61.79   10.20
  -6   6  -2   64.29    5.30
  -6  -6   2   67.59    7.70
   6  -6  -2   66.29    5.00
  -6   6  -2   83.29   43.80
  -6  -6   2   64.79    9.10
   7  -6   2 1356.96   72.79
  -7  -6  -2 1450.75   74.59
   7  -6   2 1375.36   74.19
  -7  -6  -2 1470.75   74.99
  -7  -6  -2 1498.85   78.09
  -7  -6  -2 1339.57   75.79
  -7   6   2 1494.65   73.69
  -7   6  -2 1532.85   74.09
  -7  -6   2 1363.76   73.79
  -7  -6   2 1480.55   75.99
   7  -6  -2 1431.96   74.69
  -7  -6   2 1376.56   75.69
   7  -6  -2 1357.46   72.49
  -7  -6   2 1424.46   75.79
  -7   6  -2 1419.96   79.49
  -7   6  -2 1399.96   72.59
   8  -6   2   25.60    3.30
  -8  -6  -2   26.20    5.60
  -8   6   2   32.80    3.70
  -8  -6  -2   24.70    4.00
   8  -6   2   31.50    4.80
  -8  -6  -2   26.50    4.00
  -8  -6  -2   17.90    4.00
  -8   6   2   17.00   80.09
  -8  -6   2   22.60    4.70
   8  -6  -2   27.60    4.70
  -8   6  -2  128.89   85.69
  -8  -6   2   25.40    3.50
   8  -6  -2   24.20    2.80
  -8  -6   2   34.20    5.20
  -8   6  -2   21.30    3.60
  -9  -6  -2    1.00    2.10
   9  -6   2    0.80    0.90
  -9  -6  -2    3.00    1.50
   9  -6   2    6.30    3.10
  -9   6   2    1.50    1.10
  -9  -6  -2    2.40    2.10
  -9   6  -2    0.30    1.20
   9  -6  -2    0.00    0.80
  -9  -6   2    2.00    1.10
  -9  -6   2    2.60    3.40
  -9  -6   2   -1.70    1.80
  10  -6   2   13.40    1.70
 -10   6   2   13.40    1.90
 -10  -6  -2   13.00    2.10
 -10  -6  -2   12.10    2.60
 -10  -6   2   11.90    2.40
  10  -6  -2   12.90    1.70
 -10   6  -2   12.70    2.10
   0  -7   2  258.87   47.90
   0   7  -2  264.27   17.30
   0   7   2  281.37   16.50
   1  -7   2  756.42   40.80
   1   7  -2  738.23   42.40
  -1  -7  -2  822.82   52.29
  -1  -7  -2  781.22   42.40
  -1   7   2  773.02   42.10
  -1  -7  -2  651.03   51.89
  -1  -7   2  870.71   47.80
   1  -7  -2  812.52   41.20
  -1   7  -2  836.62   45.20
   2   7  -2  484.65   28.50
  -2   7   2  479.95   26.50
  -2   7   2  485.65   28.70
  -2  -7  -2  540.95   30.30
  -2   7  -2  487.45   26.90
  -2   7  -2  528.55   30.10
  -3   7   2  414.86   21.40
   3  -7   2  397.46   22.30
  -3   7   2  414.76   24.60
  -3  -7  -2  337.47   31.50
   3  -7   2  388.36   21.00
  -3  -7  -2  397.46   23.80
  -3  -7  -2  356.26   24.20
  -3  -7   2  414.76   23.40
   3  -7  -2  379.06   20.70
  -3  -7   2  395.86   24.60
  -3  -7   2  396.86   34.40
  -3  -7   2  402.46   23.40
   3  -7  -2  402.86   22.50
  -3   7  -2  392.66   25.20
  -3   7  -2  397.56   21.70
  -4   7   2   36.80    6.80
   4   7  -2   29.10    5.70
   4  -7   2   35.30    4.20
  -4   7   2   27.70    4.40
  -4  -7  -2   32.90    5.20
  -4  -7  -2   24.60    5.90
   4  -7   2   22.30    3.30
  -4  -7  -2   22.20    4.80
  -4  -7   2   29.50    4.70
  -4   7  -2   31.50    4.90
  -4   7  -2   23.40    3.40
   4  -7  -2   23.40    3.90
  -4   7  -2   23.60    6.20
   4  -7  -2   25.80    2.90
  -4  -7   2   33.40    6.10
  -4  -7   2   23.90    4.40
  -4  -7   2   37.00    9.60
  -5  -7  -2  317.87   20.20
   5  -7   2  310.17   18.60
  -5  -7  -2  287.07   19.40
  -5  -7  -2  335.17   20.20
  -5   7   2  339.37   23.90
  -5   7   2  291.37   18.10
  -5  -7  -2  294.27   25.10
   5   7   2  284.07   20.60
  -5  -7   2  339.17   24.00
  -5   7  -2  322.27   24.20
  -5   7  -2  286.17   18.40
  -5   7  -2  287.57   17.40
  -5  -7   2  318.17   18.70
   5  -7  -2  313.27   18.80
  -5  -7   2  297.27   20.50
  -6  -7  -2  421.06   24.00
  -6  -7  -2  383.16   23.70
  -6   7   2  383.26   27.30
  -6   7   2  375.26   22.20
  -6  -7  -2  402.56   24.00
   6  -7   2  399.76   22.90
   6  -7   2  360.56   21.20
  -6  -7  -2  425.36   28.40
  -6  -7   2  427.26   25.70
  -6   7  -2  370.16   21.40
  -6  -7   2  402.76   24.90
  -6  -7   2  400.26   22.70
  -6   7  -2  379.96   27.50
  -6   7  -2  347.97   22.30
  -6  -7   2  362.06   23.40
   6  -7  -2  384.56   21.00
  -7  -7  -2  404.66   25.50
   7  -7   2  378.26   20.80
  -7   7   2  368.76   21.50
   7  -7   2  357.36   22.30
  -7  -7  -2  381.76   22.50
  -7  -7  -2  384.46   23.30
  -7  -7  -2  397.06   22.90
  -7  -7   2  417.26   25.70
  -7  -7   2  363.86   23.50
  -7   7  -2  393.36   29.00
  -7   7  -2  334.17   21.50
   7  -7  -2  367.16   20.40
  -7  -7   2  378.46   21.80
  -7  -7   2  378.66   23.10
   7  -7  -2  353.66   22.40
  -8   7   2   43.40    4.20
  -8  -7  -2   46.60    6.20
  -8  -7  -2   43.80    4.70
  -8  -7  -2   44.60    5.60
   8  -7   2   41.30    3.70
   8  -7   2   39.90    5.20
  -8  -7   2   38.20    4.20
  -8   7  -2   46.10    4.60
  -8  -7   2   39.30    6.40
  -8  -7   2   43.60    5.20
  -8  -7   2   40.00    5.20
   8  -7  -2   43.70    5.40
   8  -7  -2   39.00    3.50
   9  -7   2    7.40    2.60
  -9  -7  -2    7.70    1.70
  -9  -7  -2   10.00    3.20
  -9   7   2   13.70    2.10
   9  -7   2    9.40    1.50
  -9  -7  -2   11.70    4.30
   9  -7  -2    8.10    1.40
  -9   7  -2    8.10    1.80
  -9  -7   2    4.80    1.90
  -9  -7   2    6.90    2.20
  10  -7   2   15.30    1.60
 -10   7   2   12.70    2.00
 -10  -7  -2   12.30    3.00
 -10  -7   2   11.90    2.20
  10  -7  -2   15.10    1.60
 -10   7  -2   15.40    2.40
   0   8   2  105.89    9.80
   0  -8   2   95.79    9.50
   0  -8   2  107.99    6.90
   0  -8   2  134.79   19.60
   0   8  -2   96.29    9.60
   0  -8  -2   85.79   16.60
   0  -8  -2   85.39   11.80
   0  -8  -2   99.89    8.20
  -1  -8  -2  498.55   38.60
   1  -8   2  449.16   26.10
  -1   8   2  488.55   28.40
   1  -8   2  451.95   28.10
  -1   8   2  458.65   26.00
  -1  -8  -2  503.85   27.90
  -1  -8  -2  561.24   30.00
  -1  -8  -2  471.65   38.60
   1   8  -2  483.45   28.70
  -1  -8   2  465.85   39.10
   1  -8  -2  471.15   26.50
   1  -8  -2  456.15   27.30
  -1   8  -2  533.15   30.00
  -1  -8   2  510.25   25.40
  -1  -8   2  482.65   28.80
  -2   8   2  110.09    7.80
   2  -8   2  122.39    8.40
  -2  -8  -2  125.39    9.80
  -2   8   2  123.39   11.40
  -2  -8  -2  111.09   10.90
   2   8  -2  119.89   11.20
  -2  -8  -2  110.99   18.30
  -2  -8   2  112.59   19.90
  -2  -8   2  146.19   10.40
   2  -8  -2  112.49    8.60
  -2   8  -2  124.49    8.40
  -2   8  -2  129.89   11.80
  -2  -8   2  139.79   11.20
  -2  -8   2  123.09    9.50
  -3  -8  -2   40.00   11.60
  -3  -8  -2   39.70    6.40
   3   8  -2   34.10    6.70
  -3   8   2   31.10    6.80
   3  -8   2   29.40    4.20
  -3  -8   2   45.90   11.40
   3  -8  -2   29.50    4.30
  -3   8  -2   40.00    7.60
  -3  -8   2   44.80    6.50
  -3  -8   2   37.00    5.40
  -3  -8   2   36.20    5.00
   4  -8   2   94.39    6.20
  -4  -8  -2   83.89    8.30
  -4  -8  -2   97.69    9.00
  -4   8   2   68.19    7.90
   4  -8   2  101.39    7.60
  -4  -8  -2   91.89   14.90
  -4   8  -2   81.99   11.20
  -4   8  -2   97.49    6.80
  -4   8  -2   79.69    8.50
   4  -8  -2   86.39    7.30
  -4  -8   2   88.79    9.10
  -4  -8   2   92.69    7.60
   4  -8  -2   97.39    6.10
  -5  -8  -2  135.59   10.50
   5  -8   2  135.49    8.00
  -5  -8  -2  111.89   14.70
  -5   8   2  108.69   14.30
  -5  -8  -2  143.09   10.80
  -5   8   2  119.49    9.30
   5  -8   2  132.39    9.50
  -5  -8  -2  145.19   11.00
  -5   8  -2  105.59   13.90
   5  -8  -2  129.29    9.80
  -5  -8   2  119.19   11.20
   5   8   2  102.59   14.60
  -5  -8   2  118.79    9.30
  -5  -8   2  146.89   14.40
  -5   8  -2  102.19    9.40
  -5  -8   2  129.09    9.90
  -5   8  -2  134.49    8.60
   5  -8  -2  124.09    7.70
  -6   8   2  336.37   29.30
  -6  -8  -2  420.56   24.70
   6  -8   2  431.86   24.30
  -6  -8  -2  396.46   24.60
  -6  -8  -2  425.56   28.80
  -6  -8  -2  417.46   24.40
  -6   8   2  398.26   23.40
   6  -8   2  429.06   22.30
  -6  -8   2  407.46   23.70
  -6   8  -2  400.46   22.70
   6  -8  -2  422.06   22.10
  -6   8  -2  420.46   23.80
  -6   8  -2  401.26   29.80
   6  -8  -2  434.36   24.60
  -6  -8   2  456.35   26.50
  -6  -8   2  428.86   24.50
  -6  -8   2  403.76   25.70
   7  -8   2  183.88   13.30
  -7   8   2  215.68   12.80
  -7  -8  -2  204.18   13.40
   7  -8   2  208.18   11.80
  -7  -8  -2  188.18   13.30
  -7  -8  -2  206.08   15.60
  -7  -8  -2  204.38   13.50
   7  -8  -2  187.08   13.40
  -7  -8   2  217.38   14.50
  -7   8  -2  203.38   13.10
   7  -8  -2  211.78   11.60
  -7  -8   2  203.08   12.90
  -7  -8   2  220.48   13.70
  -7  -8   2  199.68   14.30
  -8  -8  -2    8.10    2.60
  -8  -8  -2    5.20    1.80
   8  -8   2    4.20    2.10
  -8   8   2    4.60    1.60
   8  -8   2    7.40    1.40
  -8  -8   2    7.50    3.50
   8  -8  -2    5.20    1.20
  -8  -8   2    7.30    2.00
  -8  -8   2    2.30    1.20
  -8   8  -2    4.20    1.60
  -8  -8   2    7.80    2.30
   9  -8   2   99.29    7.70
  -9   8   2   89.49    5.90
   9  -8   2   84.49    5.30
  -9  -8  -2   80.29    6.20
  -9  -8  -2   90.79    7.50
  -9  -8  -2   88.59    6.10
  -9  -8   2   89.89    6.30
  -9   8  -2   90.39    6.10
   9  -8  -2   87.59    5.20
   0  -9   2   19.70    4.10
   0   9  -2   25.10    3.80
   0  -9  -2   25.70    6.20
   0  -9  -2   19.70    9.70
   0  -9  -2   70.09   41.90
   0   9  -2   20.40    6.40
   0  -9   2   29.10    3.40
   0  -9  -2   28.60    4.40
   0  -9   2   12.70   10.40
   1   9  -2   97.89   12.10
  -1  -9  -2   93.19   17.20
   1  -9   2   87.79    9.10
  -1  -9  -2  124.69   10.80
  -1   9  -2  105.19   11.90
  -1  -9   2  110.99   24.70
   1  -9  -2  103.59   18.50
  -1   9  -2   98.79    7.60
  -2  -9  -2  215.68   14.50
   2  -9   2  221.88   13.10
  -2  -9  -2  209.48   15.20
  -2  -9  -2  201.68   23.00
  -2  -9   2  210.08   15.50
   2  -9  -2  211.28   13.30
  -2  -9   2  217.08   24.20
  -2   9  -2  193.48   17.20
  -2  -9   2  227.48   13.60
  -2   9  -2  194.68   12.70
   3  -9   2  959.40   52.89
  -3  -9  -2 1027.20   54.99
  -3  -9  -2  886.71   63.29
  -3  -9  -2 1032.20   54.69
  -3  -9   2 1064.49   53.19
  -3   9  -2 1004.60   52.49
  -3   9  -2  951.10   57.19
  -3  -9   2 1019.90   63.09
  -3  -9   2 1043.10   52.89
  -3  -9   2 1093.09   56.09
   3  -9  -2 1005.20   53.39
  -4   9   2   24.70   10.20
  -4  -9  -2   44.90    6.00
  -4  -9  -2   46.20    5.70
  -4  -9  -2   34.60    9.00
   4  -9   2   35.20    4.40
  -4  -9   2   49.80    4.90
  -4   9  -2   28.50    7.50
  -4   9  -2   30.80    3.80
   4  -9  -2   32.20    4.40
   4   9   2   16.00    8.90
  -4  -9   2   37.70    6.10
  -4  -9   2   35.00    8.70
  -4  -9   2   44.50    5.30
  -5  -9  -2  556.64   31.90
  -5  -9  -2  546.35   31.90
  -5  -9  -2  515.85   37.10
   5  -9   2  575.84   31.20
  -5   9  -2  533.75   29.90
   5  -9  -2  577.24   31.50
  -5  -9   2  550.34   30.60
  -5  -9   2  572.84   33.20
  -5   9  -2  524.25   38.60
  -5  -9   2  621.44   33.40
  -6   9   2  377.66   20.50
   6  -9   2  323.77   20.80
  -6  -9  -2  346.87   21.20
  -6  -9  -2  345.87   21.10
  -6  -9  -2  357.66   24.60
   6  -9   2  362.06   18.70
   6  -9  -2  325.67   20.90
  -6  -9   2  315.97   21.70
  -6  -9   2  348.97   20.40
   6  -9  -2  363.76   18.70
  -6  -9   2  397.36   22.70
  -6  -9   2  376.96   20.70
  -6   9  -2  370.36   20.80
   7  -9   2   28.40    3.30
  -7   9   2   30.50    3.60
  -7  -9  -2   31.20    5.10
   7  -9   2   28.00    3.80
  -7  -9  -2   27.80    3.60
  -7  -9  -2   25.90    3.50
  -7  -9   2   21.30    3.40
  -7   9  -2   25.80    3.60
  -7  -9   2   25.10    4.00
  -7  -9   2   22.20    4.40
  -7  -9   2   25.50    3.10
  -8  -9  -2   82.69    6.10
  -8  -9  -2   86.69    7.40
  -8   9   2   88.69    6.00
   8  -9   2   76.59    6.50
  -8  -9  -2   86.89    6.30
  -8  -9   2   85.49    6.10
  -8  -9   2   85.09    6.50
   8  -9  -2   84.99    5.00
  -8  -9   2   89.99    6.20
  -8   9  -2   94.39    6.30
  -9   9   2   46.10    3.40
  -9  -9  -2   42.40    3.40
  -9   9  -2   45.50    3.60
  -9  -9   2   47.00    3.40
   0  10  -2 1925.41  115.79
   0  10  -2 2409.36  111.39
   0 -10   2 2386.76  127.49
   0 -10   2 2236.38  113.09
   0 -10  -2 2039.40  126.79
  -1 -10  -2    7.20    3.70
   1 -10   2   12.70    2.40
   1 -10   2   -2.50    8.80
  -1 -10  -2   10.30    2.50
  -1 -10  -2    4.40    7.20
   1 -10   2   12.60    4.40
  -1 -10   2   13.40    3.40
  -1  10  -2   13.30    9.20
   1 -10  -2   10.50    7.90
  -1  10  -2   14.10    2.50
  -1 -10   2   11.00    8.80
  -2 -10  -2  293.37   29.10
   2 -10   2  325.27   19.10
  -2 -10  -2  346.57   20.80
  -2 -10  -2  372.56   20.60
  -2 -10   2  355.06   21.60
  -2  10  -2  273.77   24.90
   2 -10  -2  289.07   30.80
  -2  10  -2  350.66   19.00
  -2 -10   2  364.16   30.10
  -3 -10  -2   34.50    5.00
   3 -10   2   25.80    3.70
  -3 -10  -2   27.00    4.30
  -3 -10  -2   16.10    7.50
  -3  10  -2   16.20   10.40
  -3 -10   2   33.10    4.10
  -3  10  -2   27.90    3.40
  -3 -10   2   37.60    8.90
  -4 -10  -2  270.47   16.00
  -4 -10  -2  225.78   21.40
   4 -10   2  232.78   14.90
  -4 -10  -2  214.98   15.30
  -4 -10   2  271.57   14.70
  -4 -10   2  224.98   16.30
  -4 -10   2  259.47   20.30
  -4  10  -2  236.88   14.20
   5 -10   2  137.39    9.90
  -5 -10  -2  137.49   10.30
  -5 -10  -2  138.39   10.30
  -5 -10  -2  144.29   14.40
  -5 -10   2  164.78   12.80
  -5 -10   2  154.08    9.60
  -5 -10   2  147.29   11.30
  -5 -10   2  141.79    9.50
  -5  10  -2  141.69    9.20
   6 -10   2   35.00    4.10
  -6 -10  -2   28.30    5.50
  -6  10   2   31.80    4.40
  -6 -10  -2   30.80    3.80
  -6 -10  -2   31.40    3.80
  -6  10  -2   36.70    5.10
  -6 -10   2   38.60    3.90
  -6 -10   2   30.40    4.90
  -6 -10   2   31.60    4.30
  -6 -10   2   39.70    3.70
  -7  10   2   54.49    4.80
  -7 -10  -2   58.19    4.80
   7 -10   2   54.19    5.00
  -7 -10  -2   61.49    6.10
  -7  10  -2   57.89    5.10
  -7 -10   2   59.09    5.40
  -7 -10   2   59.99    5.20
  -7 -10   2   59.59    4.50
  -8 -10  -2   39.10    4.20
  -8 -10  -2   34.10    3.00
  -8  10   2   28.70    2.90
  -8 -10   2   35.90    3.40
   0 -11   2    2.80    2.30
   0  11  -2    1.40    2.00
   0 -11  -2    6.10    6.50
   0 -11   2   -1.30    7.20
  -1 -11  -2   25.90    9.50
   1 -11   2   47.20   11.40
  -1  11  -2   53.99    4.40
  -1 -11   2   43.00    5.60
   1 -11  -2   39.00   10.80
  -1 -11   2   40.60   10.70
  -2 -11  -2  205.38   12.70
   2 -11   2  211.48   11.80
  -2 -11  -2  159.38   19.70
   2 -11   2  193.08   22.40
  -2 -11   2  203.58   20.60
  -2  11  -2  208.08   11.80
  -2 -11   2  189.88   13.40
   2 -11  -2  155.98   21.30
  -3 -11  -2   86.89    7.10
  -3 -11  -2   74.39   12.40
   3 -11   2   88.29    6.70
  -3 -11  -2   96.89    7.30
  -3 -11   2   89.29    7.90
   3 -11  -2   72.39   15.10
  -3 -11   2   90.59   13.40
  -3  11  -2  102.79    6.60
  -4 -11  -2  235.08   20.40
  -4 -11  -2  284.57   15.60
   4 -11   2  257.47   15.30
  -4 -11  -2  245.28   15.50
  -4 -11   2  282.77   20.40
   4 -11  -2  227.38   24.40
  -4 -11   2  255.97   16.40
  -5 -11  -2   31.10    6.20
   5 -11   2   36.60    3.80
  -5 -11   2   32.70    4.30
  -5 -11   2   34.80    3.30
   5 -11  -2   36.00    9.40
  -6 -11  -2  183.98   10.20
  -6 -11  -2  190.38   12.10
   6 -11   2  160.88   10.30
  -6 -11   2  142.79   10.40
   6 -11  -2  141.19   16.80
  -7 -11  -2   70.69    5.00
   7 -11   2   67.89   10.60
  -7 -11  -2   74.89    5.60
   7 -11  -2   51.69   10.20
  -7 -11   2   57.69    4.60
   0 -12   2   36.80    9.80
   0 -12  -2   30.80    8.20
   1 -12   2   33.90    9.20
  -1 -12  -2   31.40    8.20
   1 -12  -2   35.50   10.00
  -1 -12   2   62.29   11.90
  -2 -12  -2   64.59   10.80
   2 -12   2   50.59   10.90
   2 -12  -2   59.09   11.30
  -2 -12   2   63.49    5.50
  -3 -12  -2   11.40    2.90
   3 -12   2   11.20    6.80
  -3 -12  -2    6.20    4.30
  -3 -12   2    8.30    5.00
   3 -12  -2    3.20    5.50
  -3 -12   2   10.60    3.20
  -4 -12  -2   19.80    2.70
  -4 -12  -2   22.30    5.00
   4 -12   2   11.30    6.40
  -4 -12   2   27.40    4.70
  -4 -12   2   20.60    2.80
   4 -12  -2   18.30    7.20
  -5 -12  -2    6.30    2.30
  -5 -12  -2    5.70    1.40
   5 -12   2   18.40    7.40
   5 -12  -2   10.10    5.00
  -5 -12   2    4.60    1.50
   0 -13  -2  121.09   13.50
   0 -13   2  152.68   14.40
  -1 -13  -2   41.40    7.70
   1 -13  -2   43.40    8.60
  -2 -13  -2    9.40    4.00
   2 -13   2   -2.70    5.40
   2 -13  -2    0.90    4.30
  -3 -13  -2   20.10    4.20
   3 -13   2   13.90    5.80
   0   0   3   -1.70    3.90
  -1   0  -3 6927.91  379.26
  -1   0   3 8020.50  377.76
  -3   0   3    2.20    5.70
  -3   0  -3    4.30    5.20
  -4   0   3 4449.55  239.28
  -4   0  -3 4774.92  231.18
   4   0   3 4570.64  230.18
  -5   0   3   48.70   13.40
  -5   0  -3   60.79   13.60
  -5   0  -3   59.69    5.70
   5   0   3   59.69    5.60
  -6   0   3  275.47   15.10
  -6   0  -3  279.17   18.50
  -6   0  -3  243.38   28.80
  -6   0   3  272.17   30.50
  -7   0   3  316.17   36.70
  -7   0  -3  362.36   21.60
  -7   0  -3  312.47   36.00
  -7   0   3  310.17   17.90
  -7   0  -3  323.57   18.50
   7   0  -3  319.47   18.30
   7   0   3  356.86   21.20
  -7   0  -3  328.37   21.90
  -7   0   3  326.67   21.10
  -8   0   3  135.29   30.40
  -8   0  -3  142.89   12.30
  -8   0   3  139.59   11.70
   8   0  -3  126.99    9.70
  -8   0  -3  124.59   28.80
  -8   0  -3  142.79    9.10
   8   0   3  148.49   15.60
  -8   0   3  143.89    8.60
   9   0   3  686.63   36.40
  -9   0  -3  703.33   35.70
  -9   0  -3  569.54   58.79
  -9   0   3  704.53   35.30
  -9   0   3  679.93   39.40
   9   0  -3  667.13   35.80
  -9   0  -3  703.53   40.30
 -10   0  -3  121.89    6.90
 -10   0  -3  107.89   10.40
  10   0  -3  122.79    7.60
 -10   0   3  124.89    6.70
 -10   0   3  111.09    9.70
  10   0   3  118.99    8.00
 -11   0   3   64.99    6.00
 -11   0  -3   60.29    6.50
  11   0   3   72.19    4.90
   0   1  -3  164.78   19.40
   0  -1   3  217.88   11.20
   0   1   3  242.18   18.50
   1  -1   3   89.09    5.30
  -1  -1  -3   56.39   11.70
  -1   1   3  105.79   12.40
  -1  -1  -3   80.49    4.60
  -1  -1   3   85.59    4.60
  -1  -1   3   83.39    9.90
  -1   1  -3   85.79   11.70
  -1   1  -3   85.99    5.30
  -2  -1  -3 1003.00   57.09
   2  -1   3 1015.20   49.20
  -2   1   3  937.01   56.19
   2   1   3  950.30   49.00
  -2  -1   3  937.61   54.19
  -2   1  -3  959.30   57.49
  -2   1  -3  923.51   49.10
   3  -1   3 1044.50   59.69
  -3  -1  -3 1064.49   59.09
  -3  -1  -3 1250.97   66.99
  -3   1   3 1238.08   68.79
  -3   1  -3 1174.18   60.09
  -3   1  -3 1298.87   69.79
  -3  -1   3 1166.88   65.79
   4  -1   3 2107.49  109.89
  -4   1   3 2303.47  125.29
  -4  -1  -3 2206.18  109.39
  -4  -1  -3 2131.59  116.89
  -4   1  -3 2009.00  109.89
  -4   1  -3 2242.08  120.69
   4   1   3 2206.78  109.49
  -4  -1   3 2164.88  117.29
   5  -1   3  544.75   29.90
  -5   1   3  505.95   41.00
  -5  -1  -3  532.55   38.00
  -5   1  -3  547.65   41.50
  -5  -1   3  518.55   38.20
  -5   1  -3  501.65   30.00
   5   1   3  605.74   29.80
  -6   1   3  453.05   24.40
  -6  -1  -3  481.05   27.70
  -6   1   3  433.56   41.80
  -6  -1  -3  430.46   35.70
  -6   1  -3  478.65   40.40
  -6  -1   3  444.46   36.40
  -6  -1   3  471.35   27.20
   6   1   3  433.26   26.00
  -6   1  -3  459.15   27.10
  -6  -1   3  455.05   24.80
   7  -1   3  191.68   13.60
  -7  -1  -3  168.88   25.60
  -7  -1  -3  153.88   11.20
  -7  -1  -3  153.18   10.20
  -7   1   3  163.48   10.20
  -7  -1  -3  184.98   13.60
  -7  -1  -3  168.98   13.50
  -7   1   3  170.88   13.00
  -7   1   3  168.28   30.90
   7   1  -3  164.08   10.60
   7  -1  -3  166.98   10.30
  -7  -1   3  190.58   13.40
  -7   1  -3  166.78   10.80
   7   1   3  186.78   13.30
  -7  -1   3  187.28   26.60
  -7  -1   3  157.18    9.70
  -7   1  -3  173.28   28.60
  -8  -1  -3  363.96   24.10
  -8  -1  -3  360.16   19.80
  -8   1   3  358.16   47.50
  -8   1   3  367.56   20.00
   8   1  -3  380.86   22.90
   8  -1   3  382.66   20.80
  -8   1   3  360.16   23.00
   8  -1   3  332.47   24.40
  -8  -1  -3  379.86   24.20
  -8   1  -3  338.17   47.00
  -8  -1   3  386.76   23.70
  -8  -1   3  351.86   19.20
   8  -1  -3  359.26   20.10
  -8   1  -3  386.56   23.80
   8   1   3  303.57   25.00
  -8   1  -3  366.46   20.50
  -9   1   3   98.09   10.10
  -9   1   3  108.29    7.10
  -9   1   3  113.59   36.90
   9   1  -3  118.39    7.50
   9  -1   3   96.59    7.80
  -9  -1  -3  114.99    6.80
  -9  -1  -3  114.99   10.90
  -9  -1   3  117.19   10.50
   9   1   3  103.79    7.90
  -9  -1   3  108.79    6.30
   9  -1  -3  105.09    7.40
  -9   1  -3  111.79    7.60
  -9   1  -3  118.79   10.80
  -9   1  -3   73.19   33.50
 -10   1   3  198.08   11.20
 -10  -1  -3  185.28   14.90
 -10   1   3  195.68   13.80
  10   1  -3  203.08   11.60
  10  -1   3  190.88   12.10
  10   1   3  199.28   12.10
 -10  -1   3  205.98   14.40
 -10   1  -3  212.48   15.10
 -10   1  -3  209.88   11.60
  10  -1  -3  210.18   11.80
 -11  -1  -3   15.80    3.70
  11   1  -3   15.50    2.20
 -11   1   3   16.20    3.10
  11  -1   3   23.30    2.50
  11  -1  -3   22.60    2.30
 -11  -1   3   24.40    3.70
  11   1   3   11.90    3.00
 -11   1  -3   22.70    4.10
   0  -2   3 1328.67   66.59
   0   2   3 1317.67   76.79
   0   2  -3 1332.17   75.29
   0  -2  -3 1339.57   66.29
   0   2  -3 1298.77   66.79
   1  -2   3 1466.45   76.79
  -1   2   3 1525.15   84.69
  -1  -2  -3 1528.95   83.39
  -1   2   3 1628.54   76.89
  -1   2  -3 1576.84   85.99
  -1   2  -3 1516.15   76.99
  -1  -2   3 1433.96   76.19
  -2  -2  -3 3708.63  206.98
   2  -2   3 4048.80  200.08
  -2   2   3 3818.72  208.58
  -2  -2  -3 3946.51  206.08
  -2   2   3 4240.78  200.28
  -2   2  -3 3775.72  200.18
  -2   2  -3 4496.65  214.28
  -3   2   3  405.86   24.00
  -3   2   3  484.65   34.90
  -3  -2  -3  512.25   30.20
  -3  -2  -3  427.26   31.70
   3  -2   3  413.06   23.70
  -3   2  -3  423.36   24.10
  -3   2  -3  476.95   34.20
  -3  -2   3  429.16   28.10
   3   2   3  414.36   23.50
  -4   2   3 1480.85   89.59
  -4  -2  -3 1596.14   86.79
   4  -2   3 1518.45   77.89
  -4  -2  -3 1503.35   82.69
  -4  -2   3 1389.96   81.99
  -4   2  -3 1484.85   78.19
   4   2   3 1497.55   77.19
  -4   2  -3 1674.03   91.39
   5  -2   3  474.55   26.00
  -5  -2  -3  506.85   39.10
  -5  -2  -3  417.56   31.00
  -5   2   3  468.95   40.20
   5   2   3  470.95   25.10
  -5  -2   3  387.96   30.40
  -5   2  -3  481.25   38.90
  -5   2  -3  429.96   26.10
  -6  -2  -3 1229.78   67.79
  -6   2   3 1441.96   67.59
   6  -2   3 1319.97   68.09
  -6   2   3 1294.07   86.19
  -6  -2  -3 1154.78   73.19
  -6  -2  -3 1270.67   81.09
  -6  -2  -3 1223.68   70.09
   6   2   3 1310.07   67.49
   6  -2  -3 1242.08   65.49
  -6   2  -3 1418.46   85.89
  -6   2  -3 1271.77   68.69
  -7   2   3  801.42   42.80
   7  -2   3  885.91   46.10
  -7  -2  -3  814.82   46.20
  -7  -2  -3  790.62   50.99
  -7  -2  -3  824.92   46.40
  -7   2   3  896.51   68.69
  -7   2   3  725.13   44.90
  -7  -2  -3  844.42   42.10
  -7  -2  -3  777.02   43.90
  -7  -2   3  846.72   46.20
   7   2   3  793.42   45.10
  -7   2  -3  848.82   47.30
  -7   2  -3  819.02   66.79
   7  -2  -3  849.52   42.70
  -7  -2   3  845.32   43.30
  -7  -2   3  796.92   41.50
  -7   2  -3  802.72   43.30
  -8   2   3  253.27   45.60
  -8  -2  -3  224.18   17.40
  -8  -2  -3  215.78   14.70
  -8  -2  -3  250.27   13.10
   8  -2   3  244.48   14.60
   8  -2   3  212.58   18.30
  -8   2   3  219.58   16.50
  -8   2   3  236.18   14.10
   8  -2  -3  258.67   14.10
  -8   2  -3  257.97   14.70
  -8   2  -3  272.47   44.70
  -8  -2   3  243.88   17.40
  -8   2  -3  260.67   17.40
  -9  -2  -3  286.17   20.20
  -9   2   3  296.17   16.20
   9  -2   3  287.97   16.70
  -9   2   3  287.97   21.40
  -9  -2  -3  281.87   18.20
  -9   2   3  231.68   50.49
   9  -2  -3  278.37   16.20
  -9   2  -3  282.77   16.60
  -9   2  -3  287.27   19.70
  -9   2  -3  234.48   46.80
  -9  -2   3  292.67   19.60
  10  -2   3   19.80    2.90
 -10   2   3   18.30    2.30
 -10  -2  -3   22.40    4.70
 -10   2   3   12.30    3.80
  10  -2  -3   15.70    2.40
 -10  -2   3   16.60    3.80
  10   2   3   18.80    3.40
 -10   2  -3   16.20    4.20
 -10   2  -3   16.80    2.40
  11  -2   3  174.68   10.00
 -11  -2  -3  141.99   11.80
 -11   2   3  182.78    9.30
 -11  -2   3  169.68   11.30
 -11   2  -3  175.38   11.90
 -11   2  -3  176.68    9.60
  11  -2  -3  171.48    9.70
   0  -3  -3   48.00   12.30
   0   3   3    7.00   13.40
   0   3   3   34.30    2.60
   0  -3   3   32.80   15.70
   0  -3   3   34.20    3.00
   0   3  -3   36.00    3.20
  -1   3   3  684.23   46.60
  -1  -3  -3  700.53   42.30
  -1   3   3  736.93   36.20
   1  -3   3  708.33   36.40
  -1   3  -3  641.94   45.90
  -1   3  -3  706.23   36.80
  -2   3   3 1522.15   72.49
  -2   3   3 1403.66   82.99
   2  -3   3 1453.55   72.39
  -2  -3  -3 1257.27   78.49
  -2   3  -3 1355.46   72.59
  -2   3  -3 1507.25   83.39
   3  -3   3  829.22   46.50
  -3   3   3  917.91   59.69
   3   3  -3  835.32   44.50
  -3  -3  -3  937.31   51.19
  -3   3   3  853.11   46.70
  -3  -3  -3 1040.20   52.69
  -3   3  -3  975.20   59.79
   3   3   3  833.02   46.40
  -3   3  -3  846.92   47.00
  -4  -3  -3  246.78   19.00
   4  -3   3  221.38   13.70
  -4   3   3  197.88   13.90
  -4   3   3  190.18   26.70
  -4  -3  -3  218.48   16.00
   4   3   3  223.38   13.10
  -4   3  -3  194.58   13.80
  -4   3  -3  201.78   24.20
  -5  -3  -3 1040.10   56.59
   5  -3   3  980.00   53.99
  -5  -3  -3  970.90   54.89
  -5   3   3 1039.70   72.39
  -5   3  -3  946.71   54.49
   5   3   3 1084.79   53.29
  -5   3  -3 1063.49   71.79
  -6  -3  -3  348.67   21.20
  -6   3   3  332.57   19.10
  -6  -3  -3  325.27   21.50
  -6  -3  -3  301.77   22.20
  -6   3   3  348.87   42.10
   6  -3   3  341.47   21.50
  -6   3  -3  339.67   22.20
  -6   3  -3  358.96   38.60
  -6  -3   3  364.86   22.50
   6  -3  -3  351.56   18.80
  -6  -3   3  389.96   26.80
  -6  -3   3  341.67   21.70
  -6  -3   3  331.77   19.50
   6   3   3  326.87   20.50
  -7   3   3   21.80    5.80
  -7  -3  -3   29.20    6.10
  -7  -3  -3   33.40    5.90
  -7   3   3   39.00   26.80
  -7   3   3   31.20    3.50
   7  -3   3   30.80    3.70
  -7  -3  -3   31.90    4.90
   7  -3   3   40.40    5.90
   7  -3   3   30.70    6.10
  -7  -3   3   24.90    3.60
  -7   3  -3   57.79   26.70
  -7  -3   3   29.20    5.60
   7   3   3   33.60    6.60
  -7   3  -3   28.20    3.90
  -7   3  -3   20.50    3.20
  -7  -3   3   21.70    6.00
  -7   3  -3   19.50    5.50
  -7  -3   3   26.50    5.10
  -8   3   3   25.70    5.70
   8  -3   3   29.40    3.80
  -8  -3  -3   32.40    4.40
  -8   3   3   28.70    3.50
  -8  -3  -3   28.40    6.00
  -8  -3  -3   27.80    5.70
   8  -3   3   30.10    7.50
  -8  -3   3   33.20    5.90
   8  -3  -3   30.10    3.30
  -8   3  -3   30.60    5.60
  -8  -3   3   31.40    3.90
  -8   3  -3   26.90    3.80
  -9   3   3  143.39   57.19
  -9   3   3  141.59   11.20
  -9  -3  -3  134.89    9.20
  -9   3  -3   34.10   48.70
  -9   3  -3  124.89   11.60
 -10   3   3   30.70    3.20
  10  -3   3   38.60    3.60
 -10  -3  -3   32.30    5.30
  10  -3  -3   43.70    3.40
 -10   3  -3   35.70    5.80
 -10   3  -3   34.60    3.50
 -10  -3   3   39.60    5.20
  11  -3   3  104.99    6.60
 -11  -3  -3  103.09    8.40
 -11   3   3  108.29    6.30
 -11  -3   3  101.59    7.70
 -11   3  -3   99.19    8.00
  11  -3  -3  106.99    6.40
 -11   3  -3  106.69    6.20
   0  -4   3 2004.90  123.79
   0  -4  -3 2515.45  121.39
   0   4  -3 2040.10  111.39
   0   4   3 2193.78  110.39
   0  -4   3 2288.17  111.39
   1   4  -3  242.48   14.10
  -1  -4  -3  244.28   21.50
  -1   4   3  244.78   26.30
  -1   4   3  258.87   14.00
   1  -4   3  249.88   14.30
  -1   4  -3  234.48   14.60
  -1   4  -3  227.38   28.00
  -2   4   3  404.36   36.10
   2  -4   3  435.36   24.10
  -2   4   3  422.06   23.90
  -2  -4  -3  459.75   28.20
  -2   4  -3  454.05   24.70
  -2   4  -3  423.06   35.70
  -3  -4  -3  318.97   19.30
  -3   4   3  305.47   34.40
   3  -4   3  307.67   18.40
  -3  -4  -3  333.27   19.20
  -3   4   3  311.07   18.50
  -3   4  -3  289.07   18.80
  -3   4  -3  312.37   33.80
  -4   4   3  855.21   44.60
  -4   4   3  761.62   61.99
   4  -4   3  767.62   43.90
  -4   4  -3  798.92   44.60
  -4   4  -3  803.32   61.19
   4   4   3  866.81   43.60
  -5   4   3  144.49    9.40
  -5  -4  -3  147.39   14.80
   5  -4   3  129.79   11.00
  -5  -4  -3  161.98   12.00
  -5  -4  -3  127.59   11.50
  -5   4   3  140.39   30.10
  -5   4   3  144.19   11.70
  -5   4  -3  135.89    9.00
   5  -4  -3  148.89    8.80
  -5   4  -3  155.78   31.40
  -5  -4   3  140.59   11.30
  -5  -4   3  150.68   12.30
   5   4   3  147.89   10.30
  -5   4  -3  133.79   11.50
  -5  -4   3  145.09    9.70
   6  -4   3  123.39   10.90
  -6   4   3  101.49   33.40
  -6  -4  -3  122.99    9.50
   6  -4   3  131.49    8.40
  -6  -4  -3  148.49   12.60
  -6   4   3  129.59    8.50
  -6  -4  -3  108.19   10.30
   6  -4   3  118.59    9.70
  -6  -4  -3  129.79   10.40
   6   4   3  126.89   10.20
  -6   4  -3  113.29   11.40
  -6  -4   3  114.19   11.60
   6  -4  -3  118.39   10.00
  -6  -4   3  123.49    8.70
  -6   4  -3  106.89    7.80
   6  -4  -3  122.09    7.90
  -6   4  -3  147.19   34.80
  -6  -4   3  129.99   10.80
  -6   4  -3  116.59    8.90
  -7  -4  -3  452.95   27.90
  -7  -4  -3  467.65   26.30
  -7  -4  -3  447.66   28.40
   7  -4   3  423.66   24.50
   7  -4   3  411.46   25.80
  -7   4   3  465.05   24.80
  -7  -4  -3  464.45   25.20
  -7   4   3  394.46   60.69
  -7   4  -3  480.25   60.09
   7  -4  -3  408.76   26.00
  -7   4  -3  459.75   30.30
  -7  -4   3  459.55   27.20
  -7  -4   3  433.96   25.00
  -7  -4   3  490.05   27.80
   7  -4  -3  441.56   24.10
  -7  -4   3  438.36   27.40
   7   4   3  421.66   27.50
  -7   4  -3  431.16   25.10
  -8   4   3  708.93   38.70
   8  -4   3  625.94   39.70
  -8   4   3  647.14   81.69
  -8  -4  -3  731.53   42.70
   8  -4   3  752.22   38.80
  -8  -4  -3  739.03   39.90
  -8  -4  -3  680.63   42.00
  -8   4  -3  755.12   39.40
  -8  -4   3  758.82   42.10
  -8   4  -3  758.82   45.00
  -8  -4   3  738.53   39.10
  -8  -4   3  782.22   40.90
   8  -4  -3  762.82   38.40
  -8   4  -3  657.73   79.89
  -8   4  -3  728.53   41.40
   9  -4   3  183.78   14.10
  -9  -4  -3  176.68   14.00
  -9   4   3   95.69   56.59
  -9  -4  -3  178.18   11.70
   9  -4   3  173.48   11.20
  -9   4   3  186.98   11.20
  -9  -4  -3  180.78   14.40
  -9  -4   3  166.88   13.40
  -9   4  -3  178.58   11.50
   9  -4  -3  185.48   10.90
  -9   4  -3  190.78   13.90
 -10  -4  -3   30.20    5.00
  10  -4   3   30.60    3.20
 -10   4   3   33.40    3.10
 -10  -4  -3   31.30    4.80
 -10   4  -3   29.60    3.20
  10  -4  -3   35.00    3.00
 -10  -4   3   29.20    4.40
 -10   4  -3   31.70    5.60
  11  -4   3   24.60    2.30
 -11   4   3   27.40    3.00
 -11  -4  -3   18.80    3.40
  11  -4  -3   24.10    2.20
 -11  -4   3   22.70    3.10
   0  -5  -3   25.60   15.10
   0   5   3   14.90    2.30
   0   5  -3   11.10    2.60
   0  -5   3    6.00   20.20
  -1  -5  -3 1351.56   68.29
   1   5  -3 1140.19   59.99
   1  -5   3  986.00   85.39
   1  -5   3 1196.38   60.49
  -1   5   3 1128.09   59.59
  -1   5   3 1189.88   82.39
  -1   5  -3 1098.69   60.49
   2   5  -3 2266.87  114.09
  -2   5   3 2319.67  114.29
  -2   5   3 2114.29  133.59
  -2  -5  -3 2399.86  117.39
   2  -5   3 2103.89  114.39
  -2   5  -3 2285.47  131.09
  -2   5  -3 2222.68  115.19
  -3   5   3  746.93   38.60
  -3   5   3  641.94   60.19
   3  -5   3  698.73   38.50
  -3   5  -3  689.53   39.30
  -3   5  -3  703.13   59.19
   4   5  -3  834.72   42.90
  -4   5   3  813.72   74.79
   4  -5   3  806.02   43.60
  -4  -5  -3  864.31   53.19
  -4  -5  -3  834.52   45.40
   4  -5   3  857.01   45.20
  -4  -5  -3  875.71   47.00
   4  -5   3  733.43   45.50
  -4   5   3  898.31   46.70
  -4   5  -3  841.32   66.09
   4  -5  -3  848.22   43.30
  -4  -5   3  898.51   47.30
  -4  -5   3  853.31   45.90
   4   5   3  910.01   46.00
  -4   5  -3  855.21   43.80
  -4   5  -3  761.12   46.50
  -4  -5   3  835.12   44.70
  -5   5   3  429.26   49.99
  -5  -5  -3  343.07   21.50
   5  -5   3  342.07   21.50
  -5   5   3  360.16   19.30
   5  -5   3  326.37   18.70
  -5  -5  -3  315.37   20.10
  -5  -5  -3  357.06   26.00
  -5   5   3  345.47   22.20
   5  -5   3  345.57   19.80
  -5  -5   3  319.87   19.30
   5   5   3  371.96   20.70
  -5   5  -3  298.07   51.99
   5  -5  -3  302.97   19.60
  -5  -5   3  336.17   21.10
   5  -5  -3  330.37   18.20
  -5   5  -3  327.37   18.60
  -5  -5   3  301.37   21.50
  -5   5  -3  325.87   19.60
  -5   5  -3  327.77   22.00
  -6  -5  -3  194.68   13.50
   6  -5   3  168.58   12.10
  -6  -5  -3  165.98   12.20
  -6   5   3  189.88   11.40
  -6  -5  -3  157.98   13.30
   6  -5   3  173.98   14.50
  -6  -5  -3  180.88   15.80
   6  -5   3  172.48   11.00
  -6   5   3  128.69   45.80
  -6  -5   3  171.48   11.50
   6  -5  -3  168.28   10.50
  -6   5  -3  165.68   45.30
  -6  -5   3  169.18   13.20
  -6   5  -3  171.38   10.80
  -6   5  -3  167.88   11.70
   6  -5  -3  178.18   12.40
  -6  -5   3  176.58   13.80
   6   5   3  185.08   13.50
  -6  -5   3  195.88   14.30
  -6   5  -3  170.48   14.90
   7  -5   3  112.49    9.30
  -7  -5  -3  128.39    9.20
   7  -5   3  100.69   13.20
   7  -5   3  117.49    8.00
  -7   5   3   82.09   50.19
  -7  -5  -3  117.59    9.50
  -7  -5  -3  109.59   11.40
  -7   5   3  123.29    8.40
  -7  -5  -3  107.69   10.30
  -7  -5   3  125.29   10.90
  -7  -5   3  113.69   10.60
  -7  -5   3  122.79    8.70
  -7   5  -3  108.49    7.50
  -7   5  -3  114.19    8.70
   7  -5  -3  102.19    9.60
  -7   5  -3   92.79   48.10
  -7   5  -3  102.79   13.20
  -7  -5   3  106.39   10.10
   8  -5   3   44.80    5.80
   8  -5   3   33.90   10.40
  -8  -5  -3   34.00    4.70
  -8  -5  -3   31.80    6.20
  -8   5   3   35.30    4.00
   8  -5   3   40.70    4.00
  -8  -5  -3   31.90    5.80
  -8   5   3   89.19   57.09
  -8  -5   3   34.50    6.10
  -8   5  -3   48.60    6.80
   8  -5  -3   43.50    3.80
  -8   5  -3   38.30    9.80
  -8   5  -3   43.50    4.70
  -8  -5   3   34.20    5.70
  -8  -5   3   34.70    4.00
  -8   5  -3  -33.80   56.99
  -8  -5   3   44.80    6.80
   9  -5   3   40.70    6.40
  -9   5   3   32.70    3.60
  -9  -5  -3   37.20    4.00
  -9  -5  -3   37.20    5.70
  -9  -5  -3   32.30    5.50
   9  -5   3   29.60    3.30
  -9   5  -3   37.60    4.00
  -9   5  -3   23.40    5.20
  -9  -5   3   31.30    4.80
   9  -5  -3   34.40    3.30
  10  -5   3   99.59    6.70
 -10  -5  -3  108.89    7.00
 -10   5   3  105.89    6.80
 -10  -5   3  106.19    8.20
  10  -5  -3  105.19    6.60
 -10   5  -3  102.99    7.00
 -11  -5  -3  204.38   12.60
  11  -5   3  193.38   10.90
 -11   5   3  205.48   11.10
 -11   5  -3  200.88   10.90
 -11  -5   3  196.18   12.00
  11  -5  -3  205.78   10.90
   0   6  -3  162.18   11.10
   0   6   3  148.79    9.70
   0  -6   3  151.48   34.20
  -1   6   3  933.11   50.49
  -1  -6  -3 1102.09   60.99
   1   6  -3 1000.30   51.39
   1   6   3  897.81   49.00
  -1   6  -3  945.61   51.89
  -2  -6  -3  823.32   44.10
   2   6  -3  805.72   42.30
  -2   6   3  830.02   42.50
   2  -6   3  728.73   42.80
  -2   6  -3  735.43   43.10
  -3  -6  -3  273.87   18.70
  -3   6   3  245.28   45.50
   3   6  -3  283.27   17.00
  -3  -6  -3  278.57   26.10
  -3  -6  -3  277.57   17.00
  -3   6   3  261.67   17.20
   3  -6   3  274.57   16.00
   3  -6   3  240.28   17.30
   3  -6  -3  291.17   16.30
  -3   6  -3  269.17   15.50
  -3  -6   3  287.17   18.70
  -3   6  -3  241.38   17.90
   4  -6   3  109.49    7.50
  -4  -6  -3  114.89    9.20
   4  -6   3  125.19   10.70
  -4  -6  -3  116.29   16.40
   4  -6   3  112.59    8.40
  -4   6   3  118.89   10.40
  -4  -6  -3  110.99   10.50
  -4   6   3  120.09    8.40
   4   6  -3  117.29    9.30
   4  -6  -3  119.59    8.70
  -4   6  -3  115.99   10.80
  -4  -6   3  105.69    8.30
  -4  -6   3  104.29    9.10
  -4   6  -3  115.19    7.90
   4  -6  -3  101.09    7.00
  -4   6  -3  102.29   46.10
  -4  -6   3  119.69   10.90
   4   6   3  121.29   10.30
  -4   6  -3  108.49    9.10
  -5  -6  -3  250.07   16.30
  -5  -6  -3  256.07   17.30
   5  -6   3  242.58   18.30
   5  -6   3  245.18   14.40
  -5   6   3  301.47   62.99
  -5   6   3  248.18   15.10
   5   6  -3  253.57   16.70
  -5  -6  -3  253.37   17.30
   5  -6   3  259.27   15.70
  -5   6   3  263.97   22.30
  -5  -6  -3  259.87   22.30
   5   6   3  282.27   17.30
  -5  -6   3  249.28   18.00
  -5   6  -3  243.08   18.70
  -5   6  -3  234.08   15.50
  -5  -6   3  242.08   16.60
  -5  -6   3  235.78   15.30
   5  -6  -3  230.68   14.00
  -5   6  -3  247.38   14.60
   5  -6  -3  257.47   15.80
  -5  -6   3  254.97   19.70
  -5   6  -3  256.37   59.99
  -6  -6  -3 1133.69   59.39
  -6  -6  -3 1181.18   64.89
  -6  -6  -3 1138.09   60.59
   6  -6   3 1176.58   59.19
  -6  -6  -3 1076.99   60.19
  -6   6   3 1187.58   58.39
   6  -6   3 1064.39   61.79
   6  -6   3 1069.69   57.49
  -6   6  -3  894.61  108.79
   6   6   3 1059.69   59.99
   6  -6  -3 1148.59   59.29
  -6  -6   3 1167.88   60.49
  -6  -6   3 1055.59   60.89
  -6  -6   3 1298.37   63.59
   6  -6  -3 1065.79   57.09
  -6   6  -3 1067.29   57.49
  -6  -6   3 1115.49   58.49
  -6   6  -3 1058.49   62.69
  -6   6  -3 1090.89   58.59
   7  -6   3   46.50    6.00
  -7  -6  -3   53.89    6.90
  -7   6   3   55.49    5.20
   7  -6   3   52.99    9.90
  -7  -6  -3   56.79    6.40
  -7   6   3   12.00   65.49
   7  -6   3   56.59    4.80
  -7  -6  -3   54.29    5.80
  -7  -6  -3   50.99    7.80
  -7  -6   3   55.89    5.30
  -7   6  -3   64.79   73.79
  -7   6  -3   55.39    5.70
  -7  -6   3   50.49    6.50
  -7  -6   3   50.69    7.70
   7  -6  -3   47.30    4.30
  -7   6  -3   70.89   12.20
   7  -6  -3   48.30    6.00
  -7   6  -3   48.10    4.40
  -7  -6   3   53.99    7.00
   8  -6   3   53.29    4.80
  -8  -6  -3   70.69    7.50
  -8  -6  -3   59.09    7.50
   8  -6   3   61.39    6.60
  -8  -6  -3   63.79    6.10
  -8   6   3   63.49    5.40
  -8  -6   3   62.89    5.50
  -8  -6   3   61.69    6.70
   8  -6  -3   62.19    4.70
  -8   6  -3   66.29    5.80
  -8  -6   3   68.59    7.20
  -8   6  -3   53.19    8.20
  -9  -6  -3   24.80    4.70
  -9  -6  -3   21.20    4.10
  -9  -6  -3   25.70    3.20
   9  -6   3   20.00    2.50
   9  -6   3   26.60    6.10
  -9   6   3   24.60    2.80
  -9  -6   3   17.50    3.40
  -9   6  -3   18.50    2.90
   9  -6  -3   15.00    2.10
 -10  -6  -3  120.69    7.50
  10  -6   3  116.39    7.10
 -10  -6  -3  127.59    8.70
 -10   6   3  116.59    7.20
 -10   6  -3  123.49    7.60
 -10  -6   3  108.19    8.20
  10  -6  -3  113.39    6.90
   1  -7   3   34.70    4.00
  -1   7   3   40.00    5.80
  -1  -7  -3   25.40    4.70
  -1  -7  -3   34.30    6.80
  -1  -7  -3   17.70   17.50
   1  -7  -3   38.50    4.20
  -1   7  -3   33.20    5.50
  -1  -7   3   27.80    5.10
  -2   7   3  386.36   23.40
  -2  -7  -3  409.46   23.20
  -2  -7  -3  354.06   32.70
   2   7  -3  408.66   23.60
   2  -7   3  378.76   21.80
  -2   7  -3  397.96   24.70
  -2  -7   3  391.66   24.70
   2  -7  -3  392.16   22.20
  -2   7  -3  376.36   21.60
  -2  -7   3  412.86   22.60
   3  -7   3  502.25   28.80
  -3  -7  -3  456.55   38.60
  -3  -7  -3  493.35   31.40
   3   7  -3  529.75   30.40
  -3   7   3  547.55   31.20
   3  -7   3  510.45   27.60
  -3  -7  -3  516.65   30.00
  -3  -7   3  546.95   39.50
  -3  -7   3  536.65   31.90
  -3  -7   3  550.14   29.10
  -3   7  -3  543.25   28.50
  -3   7  -3  526.65   32.10
   3  -7  -3  532.85   29.20
  -3  -7   3  571.14   29.80
  -4  -7  -3  261.17   16.60
   4  -7   3  275.27   15.80
   4  -7   3  263.97   14.30
  -4   7   3  248.18   15.40
  -4   7   3  258.07   18.50
  -4  -7  -3  240.98   24.00
  -4  -7  -3  241.38   17.70
   4   7  -3  248.98   17.00
  -4   7  -3  249.78   14.80
   4  -7  -3  240.38   13.90
   4   7   3  273.47   18.70
  -4  -7   3  269.57   23.50
  -4  -7   3  236.58   16.10
  -4  -7   3  242.88   17.80
  -4  -7   3  236.68   15.30
   4  -7  -3  263.17   15.90
  -4   7  -3  254.87   19.00
  -4   7  -3  237.28   16.10
  -5  -7  -3   91.99    8.20
   5  -7   3   96.39    7.60
  -5  -7  -3   80.39    8.60
  -5   7   3  114.59   18.70
   5  -7   3   93.29    6.50
  -5  -7  -3   80.99   13.10
   5   7  -3   71.49   10.50
  -5  -7  -3   92.49    9.60
   5  -7  -3   90.99    7.80
  -5  -7   3  113.29   12.70
  -5  -7   3   94.39    8.30
   5   7   3   96.39   10.80
  -5   7  -3  100.89   11.70
  -5   7  -3   91.79    6.70
  -5  -7   3   79.09    7.10
  -5  -7   3   93.49    9.60
   5  -7  -3   83.39    6.00
  -6  -7  -3  417.56   24.80
   6  -7   3  474.25   24.70
   6  -7   3  376.26   22.50
  -6   7   3  417.36   23.60
  -6  -7  -3  406.46   25.10
  -6  -7  -3  394.36   25.30
  -6  -7  -3  398.46   29.00
  -6  -7   3  433.06   26.00
  -6   7  -3  395.96   22.90
  -6  -7   3  417.46   26.20
  -6   7  -3  437.86   29.90
  -6  -7   3  394.36   24.80
   6  -7  -3  402.86   22.30
  -6  -7   3  413.26   23.70
  -6   7  -3  428.86   24.20
   6  -7  -3  472.25   25.00
   7  -7   3    2.70    2.40
  -7  -7  -3   11.70    4.20
   7  -7   3    6.90    2.00
  -7  -7  -3    6.00    2.50
  -7   7   3    4.80    2.30
  -7   7  -3    7.40    3.00
  -7  -7   3   -0.70    3.70
  -7  -7   3   13.80    2.90
  -7   7  -3    7.50    1.90
  -7  -7   3    5.70    3.10
   7  -7  -3    9.30    3.80
  -7  -7   3   16.10    4.30
   7  -7  -3    9.30    1.80
  -8  -7  -3  133.89   11.30
  -8  -7  -3  136.89    9.70
   8  -7   3  138.99   10.00
  -8   7   3  139.69    9.00
  -8  -7  -3  135.89   10.30
   8  -7   3  128.49    8.30
  -8  -7   3  124.29    9.90
  -8  -7   3  138.79   10.30
   8  -7  -3  127.49    8.10
  -8   7  -3  142.79    9.40
  -8  -7   3  118.49    8.80
   9  -7   3   62.09    4.90
   9  -7   3   68.89    6.30
  -9  -7  -3   62.39    6.00
  -9  -7  -3   68.19    5.60
  -9   7   3   70.49    5.20
  -9  -7   3   70.49    5.70
  -9   7  -3   73.19    5.60
   9  -7  -3   66.09    4.50
  -9  -7   3   55.09    5.90
 -10   7   3   92.29    5.60
  10  -7   3   84.19    5.20
 -10  -7  -3   89.09    6.10
 -10  -7  -3   90.49    5.70
  10  -7  -3   88.09    5.10
 -10   7  -3   88.69    5.70
 -10  -7   3   81.89    6.00
   0  -8  -3   14.10    9.40
   0  -8  -3   22.80    4.10
   0   8  -3   26.10    5.70
   0  -8  -3   25.90    6.30
   0  -8   3   27.50   11.10
   0  -8   3   14.70    4.50
   0  -8  -3  -34.30   36.70
   0   8  -3   28.00    4.20
  -1  -8  -3   77.09    9.30
  -1  -8  -3   70.39    6.90
   1  -8   3   71.49    5.80
  -1  -8  -3   86.49   29.50
   1   8  -3   86.39    9.00
   1  -8   3   72.39    9.50
  -1   8   3   75.39    9.10
  -1  -8  -3   65.69   15.00
  -1  -8   3   61.39    8.10
  -1   8  -3   77.69    9.00
   1  -8  -3   76.69   12.00
  -1   8  -3   79.39    6.40
  -1  -8   3   71.79   14.70
   2   8  -3  254.87   18.10
   2  -8   3  246.98   15.40
  -2  -8  -3  234.08   18.10
  -2   8   3  275.67   18.50
  -2  -8  -3  270.67   16.90
  -2  -8  -3  240.28   26.00
  -2  -8   3  270.97   15.80
   2  -8  -3  255.47   15.80
  -2  -8   3  261.57   27.70
  -2   8  -3  253.57   15.30
  -2   8  -3  278.37   19.80
  -2  -8   3  286.77   18.50
  -2  -8   3  271.27   15.90
  -3  -8  -3  916.61   54.39
  -3  -8   3 1043.80   59.49
  -3   8  -3 1005.70   56.29
  -3  -8   3 1004.70   61.79
  -3  -8   3 1024.70   52.39
  -3   8  -3  948.11   51.49
  -3  -8   3  995.40   51.89
  -4  -8  -3   16.00    8.00
  -4   8   3   19.40    7.60
  -4   8   3   23.50    4.20
   4   8  -3    9.60    6.90
  -4  -8  -3   28.90    5.10
   4  -8   3   23.10    3.80
  -4  -8  -3   21.70    4.20
  -4   8  -3   27.50    3.50
   4   8   3   18.00    6.80
  -4   8  -3   27.80    5.10
  -4  -8   3   27.40    4.00
   4  -8  -3   26.70    4.00
  -4  -8   3   24.10    4.30
   4  -8  -3   22.60    2.90
  -4  -8   3   24.30    5.40
  -4   8  -3   31.80    7.90
   5  -8   3   43.90    3.90
  -5  -8  -3   42.00    6.00
  -5  -8  -3   45.80    9.70
  -5   8   3   23.90    9.20
  -5   8   3   41.80    5.00
   5  -8   3   45.50    5.20
  -5  -8  -3   39.10    5.50
  -5  -8   3   54.59    9.70
  -5   8  -3   44.20    4.40
  -5  -8   3   39.60    6.30
  -5  -8   3   44.10    4.60
   5  -8  -3   43.30    3.70
   5   8   3   34.80    8.60
  -5   8  -3   44.10    5.80
   5  -8  -3   58.89    5.80
  -5   8  -3   30.90    7.50
  -5  -8   3   44.10    5.40
  -6  -8  -3  596.64   33.90
  -6  -8  -3  587.94   38.40
  -6  -8  -3  599.24   34.80
   6  -8   3  643.04   32.00
  -6   8   3  577.24   33.00
   6  -8   3  576.24   33.50
  -6   8  -3  599.14   32.50
   6  -8  -3  615.64   34.20
  -6   8  -3  646.94   40.20
  -6   8  -3  611.34   34.60
  -6  -8   3  623.04   34.20
  -6  -8   3  624.24   35.90
   6  -8  -3  624.74   31.70
  -6  -8   3  604.54   33.20
  -7  -8  -3  184.38   12.40
   7  -8   3  182.48   12.30
  -7  -8  -3  173.58   14.20
  -7  -8  -3  165.58   12.20
  -7   8   3  194.38   11.60
   7  -8   3  201.88   10.70
  -7   8  -3  187.28   11.90
   7  -8  -3  193.78   10.50
  -7  -8   3  162.78   11.30
  -7  -8   3  172.78   12.20
  -7  -8   3  173.48   13.20
   8  -8   3  113.89    8.50
  -8  -8  -3  118.79    8.30
  -8  -8  -3  109.39    8.10
  -8   8   3  121.69    7.80
  -8  -8  -3  113.99    9.70
   8  -8   3  117.59    7.00
  -8   8  -3  108.99    7.90
   8  -8  -3  114.79    6.80
  -8  -8   3  109.99    7.80
  -8  -8   3  118.69    8.70
  -8  -8   3  108.99    8.30
   9  -8   3  101.39    7.40
  -9  -8  -3   82.99    6.10
   9  -8   3   88.69    5.50
  -9  -8  -3   77.49    5.90
  -9   8   3   88.89    5.80
  -9  -8  -3   85.59    7.20
  -9  -8   3   85.59    6.20
  -9   8  -3   95.09    6.10
   0  -9  -3   56.59   46.80
   0  -9  -3    3.30    8.50
   0  -9  -3   19.40    5.20
   0  -9   3    6.30    1.90
   0   9  -3   -1.20    2.90
   0   9  -3    9.60    5.70
   0  -9   3    4.00    3.60
  -1  -9  -3   93.59    7.80
   1   9  -3   93.59   12.20
  -1  -9  -3   71.69   16.70
   1  -9   3   94.79    6.80
  -1  -9   3   92.99    9.20
   1  -9  -3   99.29   18.40
  -1   9  -3  108.19    8.80
  -2  -9  -3  913.31   46.70
   2  -9   3  863.91   45.40
  -2  -9  -3  861.91   48.10
  -2  -9  -3  758.72   57.19
  -2   9  -3  833.72   45.20
  -2  -9   3  898.61   48.40
  -2  -9   3  886.61   56.79
  -2   9  -3  860.51   50.19
   3  -9   3   48.80    4.80
  -3  -9  -3   38.70    6.10
  -3   9   3   35.20   11.10
  -3  -9  -3   39.70    5.30
  -3  -9  -3   40.90   11.60
   3   9  -3   37.90    9.70
  -3  -9   3   36.60    6.50
  -3  -9   3   43.20    5.10
  -3   9  -3   25.10    7.30
  -3  -9   3   38.50   10.40
  -3   9  -3   41.10    4.40
  -3  -9   3   34.50    4.60
   4  -9   3  166.48   11.60
  -4  -9  -3  169.58   19.40
  -4  -9  -3  183.38   13.60
  -4  -9  -3  179.18   12.70
   4   9   3  128.09   17.20
  -4   9  -3  184.98   17.40
  -4  -9   3  193.88   17.90
  -4   9  -3  183.48   11.40
  -4  -9   3  183.38   11.50
  -4  -9   3  187.38   14.20
  -4  -9   3  180.78   11.90
  -5  -9  -3  638.94   35.30
  -5   9   3  630.14   34.10
   5  -9   3  593.94   34.50
  -5  -9  -3  620.44   45.30
  -5   9  -3  582.24   33.50
  -5  -9   3  648.24   37.40
  -5  -9   3  704.63   37.70
  -5  -9   3  633.14   37.10
  -5   9  -3  624.24   34.60
   6  -9   3   26.70    3.10
   6  -9   3   34.70    4.40
  -6  -9  -3   33.20    6.60
  -6  -9  -3   33.30    4.30
  -6  -9  -3   34.20    4.60
  -6   9   3   35.80    4.60
  -6   9  -3   46.70    5.30
  -6  -9   3   34.20    5.40
  -6   9  -3   32.10    3.50
   6  -9  -3   42.30    3.10
  -6  -9   3   35.30    3.80
  -6  -9   3   42.10    4.50
  -7   9   3   39.20    4.00
  -7  -9  -3   34.10    4.10
   7  -9   3   38.80    3.00
   7  -9   3   35.00    4.20
  -7  -9  -3   31.80    5.30
  -7  -9   3   36.40    4.60
  -7  -9   3   32.30    3.50
  -7  -9   3   36.50    4.00
  -7   9  -3   31.30    4.60
   7  -9  -3   37.10    2.90
  -8  -9  -3  147.89   10.10
   8  -9   3  161.98    8.90
  -8  -9  -3  164.68   11.60
   8  -9   3  158.98   10.60
  -8   9   3  175.28   10.00
  -8   9  -3  178.58   10.30
  -8  -9   3  174.98   10.10
  -8  -9   3  173.58   10.70
   0 -10  -3   72.09   15.90
   0 -10   3   73.99   15.80
   0  10  -3   74.19    6.30
   0 -10   3   76.89    7.70
   0  10  -3   64.09   11.90
   1  10  -3   86.59   15.70
   1 -10   3  131.59   20.40
  -1 -10  -3   86.59   17.20
  -1 -10  -3  137.99   10.70
   1 -10   3  145.49    8.40
  -1 -10   3  129.99   10.70
  -1  10  -3  107.49   16.80
  -1  10  -3  130.09    8.60
   1 -10  -3  108.39   18.70
  -1 -10   3  120.79   19.90
  -2 -10  -3  505.85   42.80
   2 -10   3  555.94   44.40
  -2 -10  -3  677.83   34.60
  -2 -10  -3  648.74   33.30
   2 -10   3  598.54   32.10
  -2  10  -3  501.05   43.80
  -2  10  -3  619.84   32.20
  -2 -10   3  613.34   42.30
   2 -10  -3  525.55   45.30
  -2 -10   3  640.24   35.00
   3 -10   3  178.88   11.30
  -3 -10  -3  146.49   18.90
  -3 -10  -3  187.58   13.40
  -3 -10  -3  176.18   11.90
  -3 -10   3  168.28   13.10
  -3  10  -3  174.28   11.00
   4 -10   3  238.08   15.20
  -4 -10  -3  258.37   16.50
  -4 -10  -3  222.18   15.40
  -4 -10  -3  212.18   21.10
  -4 -10   3  242.78   17.10
  -4  10  -3  267.17   14.90
  -4 -10   3  263.97   14.90
  -4 -10   3  268.37   14.70
  -4 -10   3  271.67   19.80
   5 -10   3  159.38   11.00
  -5 -10  -3  162.58   11.50
  -5 -10  -3  154.38   11.00
  -5 -10  -3  153.68   15.20
  -5 -10   3  163.28   12.30
  -5 -10   3  178.38   10.60
  -5 -10   3  183.78   10.50
  -5  10  -3  164.98   10.20
  -6 -10  -3   25.90    5.00
  -6 -10  -3   21.20    3.20
  -6  10   3   15.70    3.10
   6 -10   3   19.20    3.10
  -6 -10   3   25.80    2.90
  -6 -10   3   25.10    3.10
  -6  10  -3   12.60    3.30
  -6 -10   3   22.30    3.80
  -7 -10  -3   54.39    4.70
  -7  10   3   60.39    4.70
  -7 -10  -3   59.89    5.90
   7 -10   3   58.89    5.10
  -7  10  -3   57.69    6.30
  -7 -10   3   61.79    4.40
  -7 -10   3   52.99    5.10
  -8 -10  -3   73.89    5.70
  -8  10   3   59.89    4.50
   8 -10   3   64.39    5.00
  -8 -10  -3   64.69    4.70
  -8 -10   3   78.99    5.30
   0 -11   3   -1.30    7.70
   0 -11   3   -2.10    2.40
   0  11  -3    2.30    2.10
   0 -11  -3    3.50    7.10
   1 -11   3  148.49   19.30
  -1 -11  -3  127.79   18.40
  -1 -11   3  144.09   10.80
   1 -11  -3  123.79   18.10
  -1  11  -3  157.08    9.30
  -2 -11  -3   27.00    8.30
   2 -11   3   28.30    9.50
   2 -11   3   37.00    3.60
  -2 -11  -3   30.10    4.80
  -2  11  -3   25.40    3.50
  -2 -11   3   37.00   10.00
  -2 -11   3   36.50    5.10
   2 -11  -3   15.00    8.40
  -3 -11  -3   50.29    5.10
   3 -11   3   50.09    4.40
  -3 -11  -3   45.40    9.70
   3 -11   3   42.40   10.80
  -3 -11   3   49.60    8.70
  -3 -11   3   37.20    5.10
   3 -11  -3   27.70    9.20
  -3  11  -3   51.79    4.30
  -4 -11  -3  154.68    9.90
   4 -11   3  125.59    9.10
   4 -11   3  136.99   17.70
  -4 -11  -3  132.69   13.90
  -4 -11   3  139.99   10.40
   4 -11  -3  110.09   16.90
  -4  11  -3  164.48    9.10
  -5 -11  -3  259.47   18.60
  -5 -11  -3  277.87   17.60
   5 -11   3  250.07   15.10
   5 -11  -3  229.28   23.50
  -5 -11   3  269.77   16.10
  -6 -11  -3    1.50    1.10
   6 -11   3    0.40    1.00
  -6 -11  -3    2.90    1.80
   6 -11  -3    4.70    4.50
  -6 -11   3    0.70    1.20
  -7 -11  -3   22.80    3.20
   7 -11   3   20.20    6.10
   7 -11  -3   16.40    6.10
  -7 -11   3   21.20    2.40
   0 -12  -3   37.90    9.00
  -1 -12  -3  148.09   17.40
   1 -12  -3  142.39   17.50
  -1 -12   3  187.28   17.60
  -1 -12   3  175.28   10.80
  -2 -12  -3  130.49   14.90
   2 -12   3  152.08   18.00
  -2 -12   3  167.48   15.40
   2 -12  -3  128.49   16.50
   3 -12   3   30.90    8.10
  -3 -12  -3   35.70    7.30
   3 -12  -3   29.20    8.90
  -3 -12   3   36.70    4.20
  -4 -12  -3  134.89    7.90
   4 -12   3  131.49   14.90
  -4 -12  -3  113.89   10.60
  -4 -12   3  123.09    8.60
  -5 -12  -3   18.00    3.60
  -5 -12  -3   17.50    2.30
  -5 -12   3   18.20    2.40
   5 -12  -3   15.90    6.30
   0 -13   3  114.99   14.20
   0 -13  -3   85.49   11.50
  -1 -13  -3   39.20    7.70
   1 -13   3   56.29    9.00
   1 -13  -3   56.19    9.10
   2 -13   3   65.79   12.30
  -2 -13  -3   50.09    7.20
   2 -13  -3   43.00    8.50
  -3 -13  -3   74.79    7.60
   3 -13  -3   77.39   10.60
  -1   0  -4  135.69   19.70
  -1   0  -4  113.79    6.30
  -1   0   4   96.69    5.90
   1   0   4  105.79    6.40
  -1   0   4  112.19   13.80
  -2   0   4 6302.67  314.77
  -2   0   4 6164.48  324.07
  -2   0  -4 6574.84  327.47
  -3   0  -4  977.20   54.99
  -3   0   4  854.71   52.49
   3   0   4  743.73   43.10
  -3   0  -4  816.32   43.20
  -4   0   4 1370.26   87.89
  -4   0  -4 1658.33   90.19
  -4   0  -4 1601.64   78.59
   4   0   4 1511.85   78.69
  -5   0  -4 2256.27  107.49
  -5   0  -4 2101.49  119.19
  -5   0   4 1932.41  118.59
   5   0   4 2073.89  107.19
  -6   0   4  567.64   29.90
   6   0   4  563.34   32.40
  -6   0  -4  591.74   32.60
  -6   0   4  554.34   32.60
  -6   0   4  594.94   46.50
  -6   0  -4  559.94   46.00
  -7   0  -4  283.97   32.80
   7   0   4  290.27   18.70
  -7   0   4  282.47   18.40
  -7   0   4  253.27   15.00
  -7   0   4  246.38   35.10
  -7   0  -4  269.07   19.00
   7   0  -4  270.47   15.30
   8   0   4   10.40    6.80
  -8   0   4   11.60    2.00
   8   0  -4    5.20    1.90
  -8   0  -4    6.20   22.40
  -8   0  -4   10.00    2.10
  -8   0   4    8.80    3.60
  -8   0  -4    9.40    3.30
  -8   0   4    9.80   23.10
  -9   0  -4    7.60   28.30
  -9   0  -4   40.00    3.70
  -9   0   4   43.60    3.30
  -9   0   4   20.20   28.80
   9   0   4   28.60    4.30
   9   0  -4   34.00    3.70
  -9   0   4   35.70    5.80
  -9   0  -4   38.70    6.30
  10   0   4  207.98   12.30
 -10   0   4  207.48   10.90
 -10   0  -4  210.98   11.20
  10   0  -4  205.98   11.80
 -10   0  -4  199.58   15.20
 -10   0   4  190.68   13.60
  11   0  -4   10.10    1.60
 -11   0  -4    8.10    2.40
 -11   0   4    7.60    3.10
   0   1  -4 3271.07  204.38
   0   1   4 4524.25  204.68
  -1   1   4 1553.64   84.79
  -1  -1  -4 1378.46   74.89
   1  -1   4 1474.15   75.69
  -1  -1   4 1494.65   74.99
  -1   1  -4 1580.54   87.99
   1   1   4 1501.55   75.99
  -1   1  -4 1560.04   75.79
  -2   1   4 2807.42  145.09
   2  -1   4 2738.13  135.29
  -2  -1  -4 2487.25  145.19
  -2  -1  -4 2432.66  134.39
   2   1   4 2775.32  135.29
  -2  -1   4 2722.53  142.79
  -2   1  -4 3004.20  147.99
  -2   1  -4 2643.04  135.29
  -3  -1  -4  508.75   26.90
  -3  -1  -4  573.34   37.60
  -3   1   4  538.75   37.30
   3  -1   4  515.15   27.90
   3   1   4  467.85   27.30
  -3  -1   4  500.45   35.00
  -3   1  -4  493.15   27.80
  -3   1  -4  613.44   39.80
  -4  -1  -4 1172.98   67.79
   4  -1   4 1106.09   58.59
  -4  -1  -4 1157.08   57.79
  -4   1   4 1145.09   70.09
   4   1   4 1118.79   58.19
  -4   1  -4 1137.19   69.99
  -4  -1   4 1046.10   66.49
  -4   1  -4 1131.59   58.69
  -5  -1  -4 1919.71  108.29
  -5   1   4 1878.51  112.69
   5  -1   4 1840.62   98.59
  -5   1  -4 2052.39   99.19
  -5   1  -4 2009.00  113.29
  -5  -1   4 1761.12  107.99
   5   1   4 1978.10   98.39
   6  -1   4  300.67   18.70
  -6  -1  -4  262.87   19.50
  -6  -1  -4  312.57   30.00
  -6   1   4  327.77   35.10
  -6   1  -4  306.37   34.10
  -6   1  -4  333.77   20.80
  -6  -1   4  289.87   15.80
  -6   1  -4  258.17   21.90
   6  -1  -4  281.47   16.20
   6   1   4  315.87   18.70
  -6  -1   4  269.67   30.10
  -6  -1   4  289.57   18.90
  -7   1   4   24.30    3.00
  -7  -1  -4   22.90    4.00
  -7  -1  -4   29.20    5.90
   7  -1   4   33.70    7.20
   7   1  -4   25.50    3.40
  -7  -1  -4    7.40   15.30
  -7   1   4   39.60   20.40
  -7  -1  -4   25.20    3.20
  -7   1   4   28.90    5.40
  -7  -1  -4   24.50    5.20
   7  -1  -4   24.30    3.10
   7   1   4   24.60    5.40
  -7  -1   4   11.20   15.10
  -7   1  -4   41.80   21.80
  -7  -1   4   25.40    2.70
  -7  -1   4   27.50    5.30
  -7   1  -4   24.00    5.90
  -8  -1  -4   59.59   20.60
  -8   1   4   41.30   28.40
  -8  -1  -4   73.59    7.00
  -8  -1  -4   83.69    9.30
  -8   1   4   89.09    6.10
  -8   1   4   93.39    9.20
  -8  -1  -4   86.49    6.00
  -8  -1  -4   94.19    9.30
   8   1  -4   80.79    6.10
   8  -1   4   78.29   11.00
  -8   1  -4   74.09   29.40
  -8   1  -4   80.59    8.80
  -8  -1   4   84.89    5.40
   8   1   4   81.79   12.40
   8  -1  -4   76.19    6.00
  -8  -1   4   48.80   21.60
  -8  -1   4   84.79    8.80
  -8   1  -4   84.09    6.60
  -9   1   4   27.90    2.80
  -9  -1  -4   24.00    5.40
  -9  -1  -4   26.10    3.10
   9  -1   4   24.80    3.60
  -9   1   4   22.00   36.00
  -9   1   4   18.80    5.40
  -9   1  -4   17.60    4.20
  -9   1  -4   26.50    3.20
  -9   1  -4   36.80   33.00
  -9  -1   4   29.40    5.30
   9   1   4   32.70    5.00
   9  -1  -4   17.00    2.80
 -10   1   4   38.20    3.00
  10  -1   4   36.80    3.80
 -10   1   4   32.80    5.50
 -10  -1  -4   36.70    5.90
  10   1  -4   35.80    3.60
  10   1   4   41.50    4.10
 -10   1  -4   39.20    3.30
  10  -1  -4   35.30    3.30
 -10  -1   4   29.60    4.90
 -10   1  -4   31.80    5.50
  11  -1   4    0.60    1.20
 -11  -1  -4    1.30    1.80
  11   1  -4    3.00    1.50
 -11   1   4    2.40    2.40
  11   1   4    3.30    2.40
 -11  -1   4    5.10    1.80
  11  -1  -4    3.00    1.00
 -11   1  -4    0.80    2.00
   0   2   4 4207.58  228.38
   0  -2   4 4557.84  218.58
  -1   2   4  551.14   38.10
   1  -2   4  558.94   29.20
  -1  -2  -4  605.84   45.50
  -1   2  -4  543.25   40.50
  -1   2  -4  541.55   29.40
  -1  -2   4  563.14   28.40
  -2   2   4  781.72   48.80
  -2  -2  -4  682.03   47.90
   2  -2   4  697.23   38.30
  -2  -2  -4  850.91   49.40
  -2   2  -4  781.52   41.60
   2   2   4  648.14   38.30
  -2   2  -4  754.02   50.09
   3  -2   4  775.52   43.70
  -3   2   4  927.11   56.79
   3   2   4  808.22   43.50
  -3   2  -4  781.22   43.90
  -3   2  -4  950.90   57.19
   4  -2   4   26.60    3.90
  -4   2   4   26.10   11.10
  -4  -2  -4   37.00   18.30
  -4  -2  -4   21.90    9.50
  -4   2  -4   27.60    4.00
  -4  -2   4   30.70    8.80
   4   2   4   24.50    3.30
   5  -2   4  189.18   12.40
  -5  -2  -4  218.58   32.80
  -5  -2  -4  141.79   18.60
  -5   2   4  188.68   27.10
   5   2   4  186.88   11.60
  -5   2  -4  169.48   12.40
  -5  -2   4  141.29   18.50
  -5   2  -4  166.08   26.20
   6  -2   4  523.25   31.60
  -6  -2  -4  538.65   31.70
  -6  -2  -4  522.85   31.20
  -6   2   4  611.24   52.39
  -6  -2  -4  532.85   32.30
  -6   2   4  569.04   29.20
  -6   2  -4  511.95   28.70
  -6   2  -4  582.14   32.40
  -6   2  -4  571.74   50.59
  -6  -2   4  447.46   46.10
   6  -2  -4  527.45   29.90
  -6  -2   4  571.34   29.70
  -6  -2   4  530.35   28.10
   6   2   4  590.44   31.40
  -6  -2   4  593.04   32.30
  -7   2   4  413.46   26.70
  -7   2   4  468.75   24.40
  -7  -2  -4  443.16   27.60
  -7   2   4  463.35   51.89
   7  -2   4  440.46   27.60
  -7  -2  -4  482.05   23.90
  -7  -2  -4  413.26   25.50
  -7  -2  -4  452.85   28.00
  -7  -2  -4  418.06   34.90
   7  -2  -4  448.16   24.10
  -7  -2   4  500.85   28.00
  -7   2  -4  477.65   29.30
  -7   2  -4  363.46   47.10
  -7  -2   4  433.86   23.10
   7   2   4  427.96   28.20
  -7   2  -4  446.56   25.00
  -7   2  -4  429.76   23.60
  -7  -2   4  479.15   29.00
  -8   2   4  198.78   15.30
  -8   2   4  216.08   12.90
  -8  -2  -4  184.68   13.50
  -8  -2  -4  218.78   16.50
  -8  -2  -4  205.98   16.20
  -8  -2  -4  219.68   12.10
   8  -2   4  232.98   13.60
   8  -2  -4  229.28   12.90
  -8   2  -4  215.48   13.60
  -8   2  -4  223.78   16.00
  -8  -2   4  240.78   16.20
  -8   2  -4  226.68   47.00
  -9   2   4  134.39   47.80
  -9  -2  -4  118.49    8.60
  -9   2   4  133.89   10.30
  -9   2   4  118.89   10.30
  -9  -2  -4  122.19   12.40
   9   2  -4  131.99    8.30
   9  -2   4  137.39   10.90
  -9   2  -4  110.19   15.20
  -9   2  -4  125.19    9.10
   9   2   4  127.89    8.90
  -9  -2   4  133.89   14.50
  -9   2  -4  154.18   45.70
 -10   2   4  402.26   25.10
 -10  -2  -4  448.56   27.70
 -10   2   4  446.76   23.90
 -10   2  -4  487.25   27.80
 -10   2  -4  450.95   24.30
  10   2   4  401.16   24.20
  10  -2  -4  488.65   24.30
 -10  -2   4  514.35   27.10
 -11  -2  -4    5.00    2.20
  11  -2   4    7.40    1.50
 -11   2  -4    8.30    1.20
  11  -2  -4    6.00    1.20
 -11   2  -4    7.00    2.50
 -11  -2   4    8.80    2.10
   0   3   4  453.25   39.00
   0   3  -4  495.95   43.60
   0  -3   4  544.75   26.40
   0   3  -4  479.05   26.60
   1  -3   4  270.37   15.80
  -1  -3  -4  308.17   25.60
  -1   3   4  240.08   24.80
  -1  -3   4  266.77   14.60
  -1   3  -4  264.47   15.50
  -1   3  -4  277.17   25.60
   2  -3   4 1056.09   54.29
  -2   3   4 1079.49   54.89
  -2  -3  -4  859.41   62.59
  -2  -3  -4 1116.89   63.39
  -2   3   4 1024.10   66.89
  -2   3  -4 1036.60   54.59
  -2   3  -4 1181.28   71.39
  -3   3   4  401.36   36.70
   3  -3   4  380.06   22.10
  -3  -3  -4  399.96   29.40
  -3  -3  -4  452.05   32.10
  -3   3  -4  346.47   22.20
   3   3   4  384.16   22.00
  -3   3  -4  421.96   36.20
  -4   3   4  109.49   24.50
   4  -3   4  107.69    8.70
  -4  -3  -4   96.49   13.30
  -4  -3  -4  126.79   20.00
  -4   3  -4  115.19   23.70
  -4   3  -4  107.89    9.00
   4   3   4  119.49    8.30
  -5  -3  -4  250.27   21.30
  -5   3   4  267.57   15.40
  -5   3   4  243.08   36.00
  -5  -3  -4  242.08   27.40
   5  -3   4  257.97   17.40
  -5  -3  -4  274.07   20.10
   5   3   4  296.97   16.70
   5  -3  -4  273.97   15.00
  -5  -3   4  273.17   17.60
  -5   3  -4  285.77   35.70
  -5  -3   4  272.47   15.70
  -6  -3  -4  134.89   17.10
   6  -3   4  123.99   10.90
  -6   3   4  128.49    8.40
  -6  -3  -4  125.89   11.60
  -6  -3  -4  111.59   10.40
  -6  -3  -4  119.59   14.10
  -6  -3  -4  131.39   10.60
   6  -3   4  109.19   10.30
  -6   3   4  157.18   31.50
   6   3   4  137.99   10.30
  -6  -3   4  120.89   10.50
  -6   3  -4  113.79    8.00
   6  -3  -4  137.29   11.50
  -6   3  -4  157.68   27.80
   6  -3  -4  130.89    8.10
  -6   3  -4  123.89   11.30
  -7  -3  -4  344.57   21.70
  -7   3   4  326.97   21.60
   7  -3   4  338.77   22.10
  -7  -3  -4  339.27   24.80
  -7   3   4  398.76   53.79
   7  -3   4  358.16   23.80
  -7  -3  -4  346.97   19.10
  -7   3  -4  374.26   22.80
  -7   3  -4  406.66   50.59
  -7  -3   4  389.66   27.10
  -7  -3   4  405.66   24.00
  -7   3  -4  383.56   25.20
   7   3   4  350.56   23.20
  -7   3  -4  358.56   19.60
  -7  -3   4  382.96   22.60
  -8   3   4  193.38   12.20
  -8  -3  -4  199.08   13.20
   8  -3   4  213.78   12.80
  -8  -3  -4  194.38   15.30
   8  -3   4  162.68   16.80
  -8   3   4  228.48   49.00
  -8   3  -4  189.38   47.70
  -8   3  -4  203.48   13.00
  -8  -3   4  221.48   15.40
   8   3   4  144.19   18.90
  -8   3  -4  211.68   19.10
  -8   3  -4  207.88   15.00
   8  -3  -4  208.98   12.00
  -9  -3  -4  310.07   21.50
   9  -3   4  326.97   18.10
  -9  -3  -4  301.97   21.10
  -9  -3  -4  319.67   18.10
  -9   3   4  311.87   17.50
  -9   3  -4  305.87   20.70
  -9   3  -4  304.17   18.10
  -9  -3   4  310.87   20.30
   9  -3  -4  313.07   17.40
  -9   3  -4  165.68  109.09
 -10  -3  -4    2.70    2.30
 -10   3   4    4.20    1.10
  10  -3   4    1.80    1.40
 -10  -3   4    4.20    2.00
 -10   3  -4    1.10    1.10
 -10   3  -4    2.60    2.50
  10  -3  -4    3.80    1.20
 -11   3   4   54.99    3.30
 -11  -3  -4   51.69    5.40
  11  -3   4   48.20    3.80
 -11   3  -4   41.90    5.30
 -11  -3   4   49.40    4.60
  11  -3  -4   50.89    3.50
   0  -4  -4  920.21   60.09
   0  -4   4  789.42   42.30
   0   4  -4  739.53   41.80
  -1  -4  -4  814.42   48.10
  -1   4   4  733.43   55.09
   1   4  -4  694.63   38.20
  -1   4   4  745.63   37.90
   1  -4   4  694.53   38.20
  -1   4  -4  683.73   38.70
  -1   4  -4  760.42   54.29
   2  -4   4  993.40   54.19
  -2   4   4 1083.69   54.29
  -2  -4  -4 1116.09   61.49
  -2   4  -4 1030.40   54.89
  -2   4  -4  975.70   67.39
   3  -4   4  205.18   13.50
  -3  -4  -4  218.28   20.30
  -3   4   4  221.88   33.30
  -3  -4  -4  201.28   18.90
  -3   4   4  235.48   14.00
  -3   4  -4  205.88   27.20
  -3   4  -4  193.88   13.90
   4  -4   4   63.69    6.70
  -4  -4  -4   68.09   10.20
  -4   4   4   78.79   22.00
  -4  -4  -4   67.69    9.20
  -4   4   4   71.89    7.30
   4   4   4   73.99    6.60
  -4   4  -4   63.69   19.60
  -4   4  -4   67.09    7.30
   5  -4   4   43.90    5.80
   5  -4   4   51.39    6.50
  -5   4   4   33.40    5.80
  -5  -4  -4   52.19    5.60
  -5  -4  -4   41.20    7.60
  -5  -4  -4   50.29    6.60
  -5   4   4   63.79   26.90
   5  -4  -4   54.09    6.10
   5  -4  -4   49.10    4.00
   5   4   4   62.09    6.00
  -5  -4   4   44.90    4.60
  -5   4  -4   68.79   25.90
  -5  -4   4   41.80    7.40
  -5   4  -4   39.10    6.30
  -5  -4   4   50.69    6.10
  -6  -4  -4  167.28   15.00
  -6  -4  -4  189.18   11.80
  -6   4   4  190.38   40.70
   6  -4   4  163.08   12.20
  -6  -4  -4  161.18   13.00
  -6  -4  -4  200.58   13.50
  -6   4   4  177.98   11.00
  -6  -4   4  198.98   15.20
  -6  -4   4  170.58   14.00
   6  -4  -4  174.08   10.50
  -6   4  -4  157.08   10.60
  -6  -4   4  174.68   13.20
   6  -4  -4  153.18   12.30
  -6  -4   4  165.78   11.20
   6   4   4  186.38   13.10
  -7  -4  -4  670.33   39.90
  -7  -4  -4  714.73   38.10
  -7  -4  -4  589.34   38.40
  -7   4   4  700.23   36.00
   7  -4   4  693.93   36.10
   7  -4   4  654.93   39.50
   7   4   4  690.93   42.80
  -7  -4   4  617.24   36.00
   7  -4  -4  679.53   35.40
  -7   4  -4  708.73   41.10
  -7  -4   4  684.13   38.20
  -7  -4   4  691.23   38.80
  -7   4  -4  630.84   35.10
  -7   4  -4  693.23   36.70
  -7  -4   4  682.73   38.80
  -8  -4  -4   87.79    8.00
   8  -4   4   94.39   15.20
  -8  -4  -4   91.69    9.60
  -8   4   4   88.69   47.60
  -8   4   4   93.19    7.10
   8  -4   4   80.29    9.10
   8  -4   4   99.79    7.40
  -8  -4  -4   96.69   10.00
  -8   4  -4   51.99   49.80
  -8   4  -4  104.99    7.90
   8  -4  -4  103.79    6.90
  -8  -4   4  103.69    9.90
  -8   4  -4  109.39    9.60
  -8   4  -4   94.69   17.80
  -8  -4   4  104.49    9.50
   9  -4   4   42.30    4.20
  -9  -4  -4   45.10    4.60
   9  -4   4   46.80    6.80
  -9  -4  -4   37.80    5.90
  -9  -4  -4   40.40    6.20
  -9   4   4   42.30    4.00
   9  -4  -4   45.50    3.90
  -9  -4   4   40.30    5.70
  -9   4  -4   58.19    6.90
  -9   4  -4   42.40    4.40
 -10  -4  -4    4.00    2.20
 -10   4   4    1.70    0.80
  10  -4   4   -0.20    1.00
 -10  -4  -4    1.90    1.40
 -10  -4   4    0.60    1.60
 -10   4  -4    0.20    0.90
  10  -4  -4    1.30    0.90
 -10   4  -4    1.50    2.70
 -11   4   4   11.20    1.40
 -11  -4  -4   13.40    2.90
 -11  -4   4   12.40    3.00
  11  -4  -4   13.50    2.10
 -11   4  -4    9.30    1.60
   0   5  -4  271.27   16.20
   0   5   4  267.47   14.50
   0  -5   4  194.98   39.10
   0  -5  -4  290.07   34.30
   1  -5   4 1373.46   71.69
  -1  -5  -4 1591.24   82.59
   1   5  -4 1372.16   71.69
  -1   5   4 1317.97   70.79
  -1   5  -4 1324.47   72.19
  -2   5   4  508.55   26.80
   2  -5   4  435.16   26.80
  -2   5   4  502.45   53.59
   2   5  -4  493.05   26.80
  -2  -5  -4  541.65   34.30
  -2   5  -4  433.86   27.40
  -2   5  -4  472.95   51.19
   3  -5   4    2.10    2.00
  -3   5   4   -5.20   20.90
  -3  -5  -4    7.00    5.70
  -3   5   4    4.00    2.40
  -3  -5  -4    5.20    5.40
  -3   5  -4    3.80    2.30
  -3   5  -4  -15.10   26.90
   4  -5   4  467.25   24.80
  -4  -5  -4  421.16   33.50
   4  -5   4  442.16   23.60
   4  -5   4  376.56   25.40
  -4   5   4  459.25   56.49
  -4   5   4  451.85   26.50
  -4  -5  -4  439.36   25.00
   4  -5  -4  478.55   24.90
  -4   5  -4  404.36   26.70
  -4  -5   4  410.06   24.00
   4  -5  -4  442.56   23.10
  -4  -5   4  428.76   25.40
  -4  -5   4  440.96   26.90
   4   5   4  455.05   25.90
  -4   5  -4  432.56   23.90
  -5  -5  -4   15.90    3.30
  -5   5   4   16.90    3.00
   5  -5   4    9.70    2.70
   5  -5   4   12.40    2.20
   5  -5   4   11.50    4.00
  -5  -5  -4   11.10    3.40
  -5  -5  -4   10.50    4.20
  -5  -5  -4   12.50    5.50
  -5   5   4   10.40   27.30
  -5   5  -4   10.30    2.20
   5  -5  -4   12.70    2.20
  -5  -5   4   12.20    3.20
  -5   5  -4   -1.30   33.40
   5  -5  -4   12.40    3.00
  -5  -5   4   12.50    4.90
   5   5   4   15.50    4.00
  -5   5  -4   13.20    4.00
  -5  -5   4   12.00    2.90
  -6   5   4  114.09   46.00
  -6  -5  -4  114.09   10.80
   6  -5   4   99.79    8.70
  -6   5   4  109.59    7.80
  -6  -5  -4  103.59    8.40
   6  -5   4   94.59   10.90
  -6  -5  -4  111.69   10.00
  -6   5  -4  111.39    7.90
  -6  -5   4   94.79   10.30
   6   5   4  102.99   10.40
  -6  -5   4   94.29   11.50
  -6   5  -4  102.39    8.30
  -6   5  -4   84.89   45.90
  -6   5  -4  124.59   12.10
   6  -5  -4  109.79    8.90
  -7   5   4  162.68   10.40
  -7  -5  -4  153.38   13.90
   7  -5   4  152.38   10.30
  -7  -5  -4  147.19   12.50
  -7  -5  -4  168.08   12.20
   7  -5   4  150.78   11.60
  -7   5   4   88.09   52.09
   7  -5   4  138.09   15.40
  -7  -5   4  155.78   12.50
  -7   5  -4  170.48   11.30
  -7   5  -4  161.48    9.90
   7   5   4  112.79   14.90
  -7   5  -4  169.48   16.20
  -7  -5   4  183.38   13.40
   7  -5  -4  177.28    9.90
  -7   5  -4  103.69   51.59
  -7  -5   4  154.08   10.60
   8  -5   4   49.40    8.40
  -8   5   4  100.69   69.99
  -8  -5  -4   66.29    8.10
  -8  -5  -4   56.59    6.40
   8  -5   4   58.59    5.20
  -8  -5  -4   58.69    7.60
  -8   5   4   63.09    5.40
  -8   5  -4  128.39   62.69
  -8   5  -4   63.29    5.80
  -8  -5   4   63.69    6.90
  -8  -5   4   65.99    5.70
   8  -5  -4   58.69    4.70
  -9  -5  -4  142.29    9.50
  -9  -5  -4  132.29   11.60
  -9   5   4  142.79    9.00
  -9  -5  -4  138.89   11.30
   9  -5   4  140.49    8.90
   9  -5   4  130.39   11.00
  -9   5  -4  136.89    9.40
   9  -5  -4  140.29    8.50
  -9  -5   4  137.09   10.60
  -9   5  -4  135.59   11.50
 -10  -5  -4   63.09    4.50
 -10   5   4   59.99    4.70
 -10  -5  -4   53.79    5.90
  10  -5   4   55.69    5.50
 -10   5  -4   52.19    5.80
  10  -5  -4   48.20    4.80
 -10  -5   4   61.99    7.40
   0   6   4  209.58   12.70
   0   6  -4  231.48   14.60
   0  -6   4  213.28   43.10
  -1   6   4  128.99    9.10
   1   6  -4  132.89    9.80
  -1  -6  -4  151.28   26.00
  -1   6  -4  124.89   10.20
  -2   6   4  313.17   19.20
  -2  -6  -4  313.47   19.00
  -2  -6  -4  351.76   26.40
   2   6  -4  341.47   19.70
  -2  -6  -4  392.46   26.40
   2  -6   4  317.37   18.30
  -2  -6  -4  290.07   28.70
   2  -6  -4  309.77   18.50
  -2  -6   4  303.87   21.60
  -2   6  -4  300.57   20.30
  -3  -6  -4   78.79    8.70
   3  -6   4   86.19    6.30
  -3  -6  -4   97.09   21.10
   3   6  -4   81.79    7.60
   3  -6   4   67.39    7.80
  -3   6   4   70.79    7.90
  -3   6  -4   76.29    6.40
  -3  -6   4   86.99   11.40
  -3   6  -4   77.99    8.70
   3  -6  -4   80.29    5.30
  -3  -6   4   90.59    7.50
  -3  -6   4   82.39    6.70
  -4   6   4    3.40   46.40
   4   6  -4   21.30    4.30
  -4  -6  -4   22.20    3.80
   4  -6   4   23.70    4.80
   4  -6   4   27.10    4.20
  -4  -6  -4   27.30    6.10
  -4   6   4   22.20    5.30
   4  -6   4   24.90    3.40
  -4  -6  -4   19.50    9.20
  -4   6  -4   28.40    3.60
   4   6   4   32.60    5.80
   4  -6  -4   25.80    2.90
  -4  -6   4   27.00    3.70
  -4   6  -4   35.90    7.20
   4  -6  -4   27.70    4.50
  -4   6  -4   26.90   56.19
  -4  -6   4   30.20    4.80
  -4  -6   4   19.80    4.90
  -5  -6  -4  210.18   14.00
  -5   6   4  203.78   12.90
  -5  -6  -4  208.28   15.40
   5  -6   4  192.98   12.30
  -5  -6  -4  205.98   15.10
   5  -6   4  215.78   13.50
  -5   6   4  221.78   52.59
   5  -6   4  205.18   16.20
  -5  -6  -4  211.98   19.80
  -5   6  -4  195.88   12.50
  -5   6  -4  183.88   49.99
   5  -6  -4  215.18   13.90
  -5  -6   4  206.08   13.00
  -5   6  -4  197.68   13.40
  -5  -6   4  207.18   15.90
   5   6   4  222.28   15.40
  -5  -6   4  212.38   14.30
   5  -6  -4  206.58   11.90
  -5   6  -4  185.58   16.30
  -6  -6  -4   53.79    6.70
   6  -6   4   43.00    8.10
  -6  -6  -4   66.89    7.50
   6  -6   4   54.49    4.70
  -6  -6  -4   51.89    9.40
  -6   6   4   72.09   58.79
   6  -6   4   53.59    5.80
  -6  -6  -4   49.60    5.60
   6  -6  -4   53.99    4.30
  -6  -6   4   55.59    6.30
  -6  -6   4   46.00    7.50
   6   6   4   42.10    7.40
  -6  -6   4   52.49    5.10
  -6   6  -4   50.59    4.60
  -6   6  -4   56.19    5.80
  -6   6  -4   60.59   10.30
   6  -6  -4   51.39    6.10
  -7  -6  -4  623.84   33.70
   7  -6   4  543.65   42.20
  -7  -6  -4  568.44   33.80
  -7   6   4  626.84   31.80
   7  -6   4  555.64   31.10
  -7  -6  -4  606.64   36.20
   7  -6   4  589.74   32.80
  -7   6   4  363.76   89.09
  -7  -6   4  572.64   33.50
  -7   6  -4  560.94   42.40
  -7  -6   4  594.44   34.40
   7  -6  -4  568.64   30.70
  -7   6  -4  608.44   32.40
  -7   6  -4  347.77   88.49
  -7   6  -4  598.84   31.10
  -8   6   4  206.48   12.10
   8  -6   4  177.28   11.60
  -8  -6  -4  191.28   13.00
   8  -6   4  198.98   13.20
  -8  -6  -4  191.08   15.00
  -8  -6  -4  213.48   14.60
  -8   6  -4  183.98   13.90
   8  -6  -4  186.28   11.30
  -8  -6   4  190.08   13.60
  -8   6  -4  191.58   12.50
  -8  -6   4  213.28   14.20
  -9   6   4   75.69    5.50
   9  -6   4   66.89    5.10
  -9  -6  -4   84.39    6.10
  -9  -6  -4   78.69    7.20
  -9  -6  -4   68.69    7.40
   9  -6   4   66.69    7.00
  -9  -6   4   73.29    6.50
  -9   6  -4   51.09    9.40
  -9   6  -4   73.09    5.80
  -9  -6   4   65.29    6.40
   9  -6  -4   70.19    4.90
 -10   6   4    3.20    1.00
  10  -6   4    6.70    3.40
 -10  -6  -4    2.60    1.30
  10  -6   4    2.00    0.90
  10  -6  -4    4.30    1.00
 -10  -6   4    3.60    1.40
 -10   6  -4    1.50    1.10
   0  -7   4   12.10    6.80
   0  -7  -4   20.70    5.30
   0  -7   4    8.80    2.10
   0  -7  -4   10.80    2.60
   0  -7  -4   11.60   35.40
   0  -7  -4    7.50    8.40
   0   7  -4    7.60    3.20
  -1   7   4 1486.85   75.59
   1  -7   4 1443.56   75.39
  -1  -7  -4 1445.06   77.79
  -1  -7  -4 1288.57   86.49
  -1  -7  -4 1602.84   89.39
  -1  -7  -4 1381.86   79.99
   1   7  -4 1516.45   77.19
  -1  -7   4 1498.75   75.09
  -1  -7   4 1452.95   79.49
  -1   7  -4 1501.55   77.89
  -2   7   4  163.78   12.20
  -2  -7  -4  123.09   13.10
   2   7  -4  153.38   11.70
   2  -7   4  145.89    9.80
  -2  -7  -4  131.89   12.70
  -2  -7  -4  138.19   13.30
  -2  -7  -4  150.58   10.60
  -2  -7  -4  148.99   20.40
  -2   7  -4  140.99   12.30
  -2   7  -4  129.19    9.50
   2  -7  -4  162.38   10.30
  -2  -7   4  178.28   13.00
   3  -7   4  219.98   13.80
   3  -7   4  240.78   13.00
   3   7  -4  231.78   15.50
  -3  -7  -4  223.58   16.70
  -3   7   4  204.78   15.90
   3  -7   4  208.68   16.10
  -3  -7  -4  238.78   14.70
  -3  -7  -4  206.08   22.60
  -3   7  -4  218.08   13.20
  -3  -7   4  201.58   13.90
   3  -7  -4  222.38   14.10
  -3  -7   4  234.38   13.70
   3  -7  -4  207.28   12.10
  -3  -7   4  231.68   16.60
  -3   7  -4  210.68   16.80
   4  -7   4  523.15   28.70
  -4  -7  -4  488.75   37.80
  -4  -7  -4  529.05   29.50
  -4   7   4  510.15   28.30
  -4  -7  -4  532.15   31.60
   4  -7   4  496.25   31.80
   4  -7   4  517.15   27.30
  -4   7  -4  479.05   29.00
   4  -7  -4  545.65   29.20
  -4  -7   4  451.65   27.90
  -4  -7   4  517.15   31.60
   4   7   4  551.04   31.50
  -4   7  -4  577.04   33.30
  -4  -7   4  529.85   35.50
   4  -7  -4  492.35   26.80
  -4  -7   4  493.15   29.20
  -5  -7  -4  518.95   29.30
   5  -7   4  493.35   32.70
   5  -7   4  521.25   27.50
   5   7  -4  485.25   34.30
   5  -7   4  541.05   29.10
  -5  -7  -4  522.15   31.10
  -5   7   4  491.05   28.10
  -5  -7  -4  500.85   32.10
  -5  -7  -4  518.45   36.40
  -5  -7   4  538.85   31.70
   5   7   4  527.85   31.10
  -5   7  -4  505.55   33.20
  -5   7  -4  487.65   28.90
   5  -7  -4  512.45   27.00
  -5  -7   4  483.85   28.20
  -5  -7   4  512.75   29.60
  -5   7  -4  505.55   27.90
   5  -7  -4  548.05   29.40
  -6  -7  -4  132.59   11.00
   6  -7   4  118.79    9.60
  -6  -7  -4  130.19   10.90
  -6  -7  -4  123.69   13.60
  -6   7   4  121.89    8.80
   6  -7   4  116.99    8.10
  -6  -7  -4  134.59    9.60
  -6  -7   4  127.29   11.30
  -6   7  -4  143.09   15.40
  -6   7  -4  129.79    9.60
  -6   7  -4  111.69    8.30
  -6  -7   4  131.19   10.20
  -6  -7   4  124.99    8.80
   6  -7  -4  121.79    7.80
   6   7   4   82.79   13.90
   7  -7   4  164.58   11.90
   7  -7   4  163.48   10.70
  -7  -7  -4  174.38   12.80
  -7  -7  -4  189.68   13.90
  -7   7   4  172.08   11.20
  -7  -7  -4  187.58   15.80
  -7   7  -4  175.28   11.90
   7  -7  -4  174.78   10.40
  -7   7  -4  172.98   10.80
  -7  -7   4  171.78   11.80
  -7  -7   4  176.58   13.60
  -7   7  -4  183.08   13.10
  -7  -7   4  184.08   13.20
   8  -7   4  227.78   14.70
   8  -7   4  230.08   13.20
  -8   7   4  234.58   13.70
  -8  -7  -4  205.58   15.90
  -8  -7  -4  230.68   14.50
  -8  -7  -4  241.38   15.20
  -8  -7   4  207.08   14.50
  -8   7  -4  243.28   14.20
  -8  -7   4  254.97   15.50
   8  -7  -4  219.48   12.80
   9  -7   4    6.90    2.40
  -9  -7  -4    4.10    2.20
  -9   7   4    7.70    1.60
   9  -7   4    8.20    1.40
  -9  -7  -4    8.40    2.40
  -9  -7  -4    8.50    1.80
   9  -7  -4    7.00    1.20
  -9  -7   4    7.30    2.40
  -9   7  -4    7.30    1.80
 -10  -7  -4  100.59    6.30
 -10   7   4  101.09    6.20
  10  -7   4  103.99    6.60
 -10  -7  -4  108.99    7.10
 -10   7  -4  106.79    6.50
 -10  -7   4   98.19    6.70
  10  -7  -4  107.19    6.70
   0  -8   4  161.88   12.90
   0  -8   4  148.39    9.80
   0   8  -4  164.58   13.40
   0  -8   4  172.68   26.40
   0  -8  -4  168.38   14.30
  -1  -8  -4  601.94   46.40
   1  -8   4  561.24   35.90
  -1  -8  -4  686.73   34.90
   1  -8   4  555.04   33.60
  -1  -8  -4  770.02   66.59
  -1  -8  -4  652.63   37.80
   1   8  -4  699.73   37.60
   1  -8  -4  643.54   37.80
  -1   8  -4  683.93   42.20
  -1   8  -4  602.74   33.80
   1  -8  -4  579.14   46.60
  -1  -8   4  597.94   46.90
  -1  -8   4  684.13   33.00
  -1  -8   4  655.83   37.10
   2   8  -4   22.80    7.10
  -2  -8  -4   18.10    4.50
  -2  -8  -4   18.70    3.70
   2  -8   4   19.40    3.20
  -2  -8  -4    9.30    8.80
  -2   8   4   18.10    6.80
   2  -8  -4   14.80    6.70
  -2  -8   4   17.20    3.30
  -2  -8   4   24.50   13.40
  -2   8  -4   21.80    6.20
  -2  -8   4   25.30    3.90
  -2  -8   4   19.60    4.70
  -2   8  -4   20.90    3.40
  -3  -8  -4  133.39   11.80
  -3   8   4   90.19   15.10
  -3  -8  -4   95.59   16.80
  -3  -8  -4  119.89    9.10
   3   8  -4  108.39   11.70
   3  -8   4  119.49    8.70
  -3  -8   4  122.39    8.30
  -3  -8   4  124.89   11.10
  -3   8  -4  112.99   17.00
  -3  -8   4  108.19   20.80
  -3   8  -4  114.99    8.70
  -3  -8   4  113.79    9.00
   4  -8   4  145.59   10.30
  -4  -8  -4  146.29   10.80
  -4  -8  -4  163.98   12.80
   4  -8   4  134.29    8.70
  -4   8   4  143.59   10.20
  -4  -8  -4  136.89   17.80
  -4  -8   4  165.78   13.10
  -4   8  -4  135.89   14.80
  -4  -8   4  136.09    9.70
   4   8   4  175.08   14.50
   4  -8  -4  147.29    8.50
  -4   8  -4  141.09    9.70
  -4   8  -4  136.99   12.00
  -4  -8   4  144.59   10.50
   5  -8   4  261.37   16.00
   5  -8   4  245.58   14.10
  -5  -8  -4  246.88   17.40
  -5   8   4  249.28   15.30
  -5  -8  -4  245.88   22.10
  -5  -8  -4  255.07   16.10
  -5   8  -4  241.28   21.10
  -5  -8   4  260.27   15.30
  -5  -8   4  256.57   16.10
  -5   8  -4  258.37   15.00
   5   8   4  202.08   18.90
  -5   8  -4  249.08   16.20
   5  -8  -4  268.57   13.90
  -5  -8   4  256.27   18.10
  -6  -8  -4  187.58   16.70
   6  -8   4  185.48   11.00
  -6   8   4  156.58   11.30
  -6   8  -4  170.28   11.80
  -6   8  -4  172.38   12.90
   6  -8  -4  172.98   10.40
  -7  -8  -4   16.40    3.70
  -7  -8  -4   18.80    3.70
  -7   8   4   19.80    3.30
   7  -8   4   22.40    2.60
   7  -8   4   23.40    3.70
  -7  -8  -4   27.00    5.20
  -7   8  -4   21.00    2.70
   7  -8  -4   25.90    2.50
  -7   8  -4   26.30    3.70
  -7  -8   4   23.70    3.70
  -7  -8   4   16.70    3.60
  -7  -8   4   23.10    3.00
  -8  -8  -4   89.19    7.10
  -8  -8  -4  103.29    9.80
  -8   8   4  103.49    6.80
  -8  -8  -4   82.19    8.10
   8  -8   4  104.49    7.40
   8  -8   4  100.99    7.60
  -8   8  -4  115.59    9.00
  -8  -8   4   89.59    7.20
  -8  -8   4   97.29    9.80
   9  -8   4   26.90    3.60
  -9   8   4   30.60    2.80
   9  -8   4   35.70    3.00
  -9  -8  -4   26.50    2.80
  -9  -8  -4   26.00    3.90
  -9  -8   4   24.00    3.20
  -9  -8   4   29.70    3.20
   9  -8  -4   30.70    2.20
   0  -9   4  647.44   62.89
   0  -9   4  494.15   31.00
   0  -9   4  559.54   28.00
   0  -9  -4  571.04   32.80
   0   9  -4  520.95   28.90
   0  -9  -4  430.96   40.50
   0   9  -4  526.05   33.10
   1  -9   4  268.07   29.40
  -1  -9  -4  267.97   28.10
   1  -9   4  277.47   19.00
  -1  -9  -4  300.37   19.70
   1   9  -4  270.17   20.80
   1  -9   4  288.77   16.20
  -1   9  -4  282.77   21.40
  -1  -9   4  286.37   19.30
   1  -9  -4  255.67   28.50
  -1  -9   4  296.17   35.60
  -1   9  -4  284.97   16.60
  -2  -9  -4  304.37   17.70
   2   9  -4  247.88   21.30
  -2  -9  -4  245.98   26.80
  -2  -9  -4  301.37   20.00
   2  -9   4  318.87   17.10
  -2  -9   4  296.97   19.80
  -2  -9   4  315.57   28.90
  -2   9  -4  265.37   16.70
  -2   9  -4  280.87   22.10
   3   9  -4   16.90    8.70
  -3  -9  -4   27.20    5.60
   3  -9   4   29.90    4.00
  -3  -9  -4   38.50   11.20
  -3  -9   4   30.90    4.30
  -3   9  -4   18.50    7.20
  -3  -9   4   40.00    6.00
  -3   9  -4   38.40    4.10
  -3  -9   4   39.20    4.40
  -4  -9  -4  184.38   20.30
  -4  -9  -4  201.58   13.60
   4  -9   4  207.68   13.40
  -4  -9  -4  200.38   14.90
  -4  -9   4  194.98   15.30
  -4   9  -4  209.48   12.70
  -4   9  -4  222.68   21.00
  -4  -9   4  212.68   13.20
  -4  -9   4  214.08   12.70
  -5   9   4  232.48   14.30
   5  -9   4  246.08   15.00
  -5  -9  -4  212.88   20.00
  -5  -9  -4  220.58   16.00
  -5  -9   4  254.57   14.70
  -5   9  -4  236.98   15.00
  -5   9  -4  222.98   13.90
  -5  -9   4  211.38   16.90
  -5  -9   4  236.38   14.00
  -6  -9  -4   16.10    4.60
   6  -9   4   12.40    2.80
  -6   9   4   14.60    2.70
  -6  -9  -4   12.30    3.30
   6  -9  -4   17.50    2.20
  -6   9  -4   17.80    3.40
  -6   9  -4   15.80    2.50
  -6  -9   4   14.40    2.60
  -6  -9   4   15.10    3.00
  -6  -9   4   12.60    3.70
  -7   9   4  238.68   13.60
  -7  -9  -4  198.88   15.10
  -7  -9  -4  214.48   13.70
   7  -9   4  226.88   13.80
   7  -9   4  221.78   12.70
   7  -9  -4  228.58   11.70
  -7  -9   4  217.58   13.20
  -7  -9   4  189.68   14.00
  -7   9  -4  238.58   13.50
  -8  -9  -4   49.00    5.30
  -8  -9  -4   47.90    4.30
   8  -9   4   50.59    4.80
  -8   9   4   61.09    5.50
  -8  -9   4   50.99    4.30
  -8  -9   4   60.59    4.90
  -8   9  -4   57.49    5.30
   8  -9  -4   55.49    3.40
   0 -10   4  820.32   39.40
   0  10  -4  729.93   49.40
   0  10  -4  756.52   40.50
   0 -10   4  803.22   52.99
   0 -10   4  723.73   42.30
   0 -10  -4  839.92   43.30
   0 -10  -4  690.43   53.69
  -1 -10  -4  218.28   24.50
  -1 -10  -4  223.88   16.40
   1 -10   4  206.08   25.60
   1 -10   4  249.18   13.90
  -1  10  -4  238.68   14.40
   1 -10  -4  236.98   26.50
  -1 -10   4  245.78   16.60
  -1 -10   4  301.47   27.00
  -2 -10  -4   29.70    9.00
   2 -10   4   48.70    4.60
   2 -10   4   57.89   14.10
  -2 -10  -4   61.99    6.90
  -2 -10   4   59.89    7.10
   2 -10  -4   46.80   13.60
  -2  10  -4   46.30    4.70
  -2  10  -4   27.30    9.60
  -4 -10  -4   88.29    8.20
  -4 -10  -4   66.69   11.80
   4 -10   4   87.59    7.10
  -4 -10   4   95.19    6.90
  -4 -10   4   90.29    6.40
  -4  10  -4   98.49    6.70
  -4 -10   4   78.79    8.30
  -5 -10  -4  263.07   21.40
  -5  10   4  264.07   17.20
  -5 -10  -4  287.97   17.80
   5 -10   4  283.77   17.00
  -5  10  -4  286.47   16.30
  -5 -10   4  294.77   18.80
  -5 -10   4  315.57   16.60
  -6  10   4   49.10    5.10
  -6 -10  -4   58.19    5.30
   6 -10   4   59.89    5.30
  -6 -10  -4   59.09    7.00
  -6 -10   4   58.29    4.70
  -6 -10   4   56.89    5.80
  -7 -10  -4   26.20    4.00
  -7  10   4   29.00    4.30
   7 -10   4   33.90    3.40
  -7 -10  -4   27.90    3.10
  -7 -10   4   24.50    3.30
  -7 -10   4   27.70    2.80
   0  11  -4  105.79    7.00
   0 -11  -4   68.89   13.80
   0 -11   4   90.09   17.60
   0 -11   4   90.99    8.20
  -1 -11  -4   20.30    7.70
   1 -11   4   16.40    9.60
  -1 -11  -4   25.30    4.30
  -1 -11   4   22.40    4.00
  -1 -11   4    9.60    9.90
   1 -11  -4   27.30   10.20
  -1  11  -4   25.40    3.30
  -2 -11  -4   18.50    3.60
  -2 -11  -4   12.50    6.10
   2 -11   4    9.60    2.00
   2 -11   4    5.50    7.30
   2 -11  -4   10.90    6.50
  -2 -11   4    8.20    2.60
  -2  11  -4   12.10    2.30
  -2 -11   4    5.50    8.10
  -3 -11  -4  257.47   23.10
   3 -11   4  277.67   15.90
   3 -11   4  265.57   24.90
  -3 -11  -4  309.47   17.40
  -3 -11   4  277.67   17.80
  -3  11  -4  294.27   16.00
   3 -11  -4  243.98   26.00
  -4 -11  -4    7.80    2.20
   4 -11   4    7.90    6.70
   4 -11   4    9.60    2.10
  -4 -11  -4    8.70    4.50
  -4  11  -4   10.90    2.10
   4 -11  -4   11.50    6.60
  -4 -11   4    6.60    2.40
  -5 -11  -4   16.10    2.80
   5 -11   4   12.20    7.10
  -5 -11  -4    8.20    5.40
   5 -11   4   15.60    3.50
   5 -11  -4    8.70    6.30
  -5 -11   4   18.30    3.20
   6 -11   4   47.00    9.70
  -6 -11  -4   50.89    4.20
  -6 -11  -4   48.60    5.30
   6 -11   4   48.90    4.10
  -6 -11   4   41.80    4.30
   6 -11  -4   58.19   10.00
   0 -12   4   80.49   15.80
   0 -12  -4   67.89   11.70
  -1 -12  -4   77.09   12.10
   1 -12   4  113.89   16.40
  -1 -12   4   89.49    6.80
   1 -12  -4   67.19   11.70
  -2 -12  -4   -2.80    3.60
   2 -12   4    8.00    7.90
  -2 -12  -4    7.60    4.00
  -2 -12   4    4.00    1.90
  -2  12  -4    2.10    1.30
   2 -12  -4   -5.70    4.40
  -3 -12  -4   81.79   13.10
  -3 -12   4   72.59    6.00
  -4 -12  -4  108.79   10.20
  -4 -12  -4  131.89    7.40
   4 -12   4  105.89   20.60
   4 -12  -4   87.59   12.70
  -4 -12   4  116.79    8.00
   5 -12   4   33.30    7.70
  -5 -12  -4   37.90    2.90
  -5 -12  -4   27.50    4.20
   5 -12  -4   24.20    6.90
  -5 -12   4   31.40    3.20
   0 -13  -4    7.90    4.20
  -1 -13  -4    1.10    2.90
   1 -13  -4    3.90    4.10
  -2 -13  -4   -0.10    4.10
   2 -13  -4    3.10    3.80
  -3 -13  -4   27.20    4.60
   3 -13  -4   26.20    6.40
   0   0  -5    6.20    9.30
  -1   0   5  687.43   34.70
   1   0   5  702.23   35.20
  -1   0  -5  696.03   35.00
  -1   0  -5  551.44   46.20
  -1   0   5  756.82   46.00
  -2   0  -5  227.28   24.50
   2   0   5  209.58   11.80
  -2   0   5  223.18   20.50
  -2   0  -5  203.68   11.50
  -2   0   5  181.38   10.60
  -3   0   5   55.59   13.80
  -3   0  -5   54.69    4.70
  -3   0  -5   68.69   15.40
   3   0   5   55.69    4.70
   4   0   5  783.52   40.80
  -4   0  -5  780.52   53.29
  -4   0   5  679.13   51.29
  -4   0  -5  792.32   40.30
  -5   0   5  679.33   52.89
  -5   0  -5  738.03   53.29
   5   0   5  746.53   40.30
  -5   0  -5  771.42   39.90
  -6   0   5   92.59    9.40
  -6   0  -5  111.89   10.00
   6   0  -5   90.49    6.60
  -6   0   5   98.29    6.50
  -6   0  -5  116.59    9.60
   6   0   5   93.39    9.00
  -7   0  -5    9.90    4.10
  -7   0   5    6.20    1.60
  -7   0   5   11.10   21.30
  -7   0  -5   10.70   16.20
   7   0  -5    7.20    1.80
   7   0   5   12.10    4.90
  -7   0   5   11.20    3.70
  -8   0  -5  281.57   16.00
  -8   0  -5  313.07   19.70
  -8   0   5  264.67   18.10
   8   0   5  230.98   20.10
  -8   0   5  265.57   15.10
   8   0  -5  273.57   15.40
  -9   0  -5  371.26   55.39
  -9   0   5  399.86   25.30
  -9   0   5  443.06   22.20
  -9   0  -5  362.66   29.50
   9   0  -5  431.16   22.40
   9   0   5  423.96   23.60
  10   0   5    0.10    1.40
 -10   0   5    1.30    2.00
 -10   0  -5    2.00    1.00
  10   0  -5    2.60    1.20
 -10   0  -5    0.30    2.10
 -11   0  -5   29.20    4.30
  11   0   5   30.70    2.80
 -11   0   5   21.00    3.50
  11   0  -5   33.20    2.90
   0   1   5 9999.00  449.86
   0   1  -5 7580.94  450.25
  -1  -1  -5  683.93   36.60
  -1   1   5  711.13   47.30
   1  -1   5  735.23   37.40
  -1   1  -5  805.72   37.60
   1   1   5  719.53   37.60
  -1  -1   5  686.83   36.60
  -2  -1  -5 2953.90  163.88
  -2   1   5 3226.18  162.68
   2  -1   5 2674.53  149.99
  -2  -1  -5 2915.41  149.19
  -2   1  -5 2961.70  150.18
  -2  -1   5 3031.20  159.88
  -2   1  -5 3280.77  165.68
   2   1   5 2955.00  150.08
  -3  -1  -5  198.08   11.10
  -3   1   5  193.48   22.80
  -3  -1  -5  204.68   37.60
   3  -1   5  187.18   12.20
  -3   1  -5  230.78   25.30
  -3  -1   5  188.18   20.40
  -3   1  -5  206.08   12.30
   3   1   5  200.78   11.90
  -4  -1  -5   78.59    5.60
   4  -1   5   67.39    6.30
  -4  -1  -5   75.99   31.70
  -4   1   5   80.79   16.50
  -4  -1  -5   87.79   15.90
  -4  -1   5   57.29   13.90
  -4   1  -5   79.09    6.50
   4   1   5   67.79    5.90
  -4   1  -5   66.89   17.70
  -5   1   5 1223.18   77.69
  -5  -1  -5 1187.08   73.49
   5  -1   5 1099.89   61.99
  -5   1  -5 1283.57   78.09
  -5  -1   5 1031.70   72.39
  -5   1  -5 1219.28   62.09
   5   1   5 1213.18   61.79
  -6   1   5   30.70    5.80
  -6  -1  -5   44.30    6.60
  -6  -1  -5   38.30   17.60
  -6   1   5   38.60    3.60
   6  -1   5   37.50    6.20
  -6  -1   5   48.70    3.60
  -6  -1   5   21.80   14.80
  -6  -1   5   35.80    6.10
  -6   1  -5   39.30    6.50
   6   1   5   48.00    6.20
  -7  -1  -5   22.90   16.40
  -7   1   5   16.50   21.60
   7   1  -5   18.80    2.90
  -7  -1  -5   27.90    4.30
  -7   1   5   24.50    3.00
  -7  -1  -5   20.50    4.90
  -7   1   5   28.70    5.00
  -7  -1  -5   21.20    5.00
  -7  -1   5   31.90   17.50
  -7  -1   5   24.80    2.60
  -7   1  -5   23.70   22.80
   7  -1  -5   16.80    2.80
  -7   1  -5   26.10    6.40
  -7  -1   5   18.60    4.10
   7   1   5   26.50    5.60
  -8   1   5  438.86   22.00
  -8  -1  -5  432.46   26.50
  -8  -1  -5  398.46   21.90
  -8   1   5  395.66   24.40
  -8   1   5  457.85   62.79
   8  -1   5  327.77   26.10
  -8  -1  -5  407.46   25.90
   8   1  -5  388.56   21.70
   8  -1  -5  399.76   21.80
  -8   1  -5  422.76   22.80
  -8   1  -5  404.16   25.50
  -8  -1   5  417.56   21.20
   8   1   5  344.07   26.30
  -8  -1   5  407.76   25.00
  -8   1  -5  359.96   62.59
  -9  -1  -5  125.29    7.40
   9  -1   5  131.39    9.00
  -9   1   5   40.80   38.30
   9   1  -5  122.29    7.80
  -9   1   5  118.29    9.90
  -9   1   5  121.89    8.70
  -9  -1   5  130.99    6.90
  -9   1  -5  117.39   52.39
   9   1   5  108.79    8.50
  -9  -1   5  118.99   10.10
  -9   1  -5  129.09   10.00
   9  -1  -5  119.39    7.80
 -10  -1  -5  214.28   16.20
 -10   1   5  244.48   12.60
 -10   1   5  217.88   15.20
  10   1  -5  253.27   14.30
  10  -1   5  238.58   13.70
 -10  -1   5  232.98   14.90
 -10   1  -5  234.08   13.00
  10   1   5  222.98   13.60
 -10   1  -5  224.58   16.10
  10  -1  -5  228.18   13.00
 -11  -1  -5   21.70    3.70
  11   1  -5   17.70    2.50
  11   1   5   16.40    2.30
 -11  -1   5   23.10    3.20
 -11   1  -5   26.30    4.00
   0   2   5 1146.89   71.49
   0  -2   5 1195.08   58.69
   0   2  -5 1114.19   73.29
  -1   2   5 2846.12  158.78
   1  -2   5 2913.41  146.79
  -1  -2   5 3108.09  146.09
  -1   2  -5 2818.92  147.79
  -1   2  -5 2947.80  161.78
  -2  -2  -5  108.39   20.40
   2  -2   5  101.99    7.40
  -2   2   5  113.49   17.00
   2   2   5  108.69    7.50
  -2   2  -5  140.49   21.50
  -2   2  -5  111.29    7.70
  -3  -2  -5  145.39   20.80
  -3  -2  -5  164.38   28.80
  -3   2   5  163.08   20.70
   3  -2   5  135.29    9.50
  -3   2  -5  133.39    9.60
  -3   2  -5  138.39   23.00
   3   2   5  147.69    9.40
  -4   2   5  565.34   43.80
  -4  -2  -5  572.84   39.90
   4  -2   5  516.15   29.80
   4   2   5  532.75   29.20
  -4   2  -5  529.75   43.00
  -4   2  -5  521.85   30.10
  -5  -2  -5  136.49   11.90
  -5  -2  -5  115.59   19.20
   5  -2   5  118.79   10.10
  -5   2   5  125.59    8.20
  -5   2   5  123.49   22.00
   5   2   5  134.09   10.40
  -5  -2   5  101.99   18.20
  -5   2  -5  127.29   10.30
  -5   2  -5  160.38   28.50
  -5  -2   5  139.69    8.70
  -6  -2  -5   32.30    6.30
   6  -2   5   25.70    4.70
  -6   2   5   29.90    3.40
  -6  -2  -5   47.50   14.00
  -6  -2  -5  -15.80   35.20
  -6   2  -5   35.60    6.50
  -6  -2   5   36.00    6.60
   6  -2  -5   32.90    3.30
  -6  -2   5   31.60    5.20
  -6   2  -5   29.60    4.00
   6   2   5   22.60    4.60
  -6   2  -5   55.09   23.60
   7  -2   5  247.38   18.00
  -7   2   5  260.57   16.00
  -7  -2  -5  229.08   29.00
  -7   2   5  212.98   16.50
  -7  -2  -5  262.97   20.70
  -7  -2  -5  238.98   15.90
  -7   2   5  252.67   43.80
   7   2   5  252.77   17.80
  -7   2  -5  184.68   36.40
  -7   2  -5  257.27   18.70
  -7   2  -5  237.28   13.80
  -7  -2   5  291.87   19.20
  -7  -2   5  241.38   13.20
   7  -2  -5  245.88   14.20
   8  -2   5  127.29   14.60
   8   2  -5  141.29    9.20
  -8   2   5  136.09   42.30
  -8  -2  -5  146.49   12.80
  -8  -2  -5  149.39    8.80
  -8  -2  -5  170.18   13.40
  -8  -2  -5  124.89   10.00
  -8   2   5  151.68    9.40
  -8   2   5  152.58   11.80
  -8   2  -5  131.99   41.50
  -8   2  -5  140.99   10.00
   8  -2  -5  156.18    9.30
   8   2   5  128.39   15.50
  -8  -2   5  162.88   12.20
  -9   2   5   20.60    4.40
  -9  -2  -5   20.80    4.90
  -9   2   5   20.20    2.60
   9  -2   5   26.90    3.30
  -9  -2  -5   24.80    4.00
   9   2  -5   19.30    2.90
  -9   2   5   -1.30   54.59
  -9   2  -5   22.70    4.80
  -9   2  -5   25.70    3.20
  -9  -2   5   26.10    4.40
   9  -2  -5   17.20    2.50
   9   2   5   13.50    3.10
 -10  -2  -5  205.48   16.40
  10  -2   5  268.37   14.40
 -10   2   5  239.28   13.40
  10  -2  -5  256.47   13.70
 -10   2  -5  240.98   13.90
 -10  -2   5  251.97   15.60
 -10   2  -5  249.08   16.90
  11  -2   5   54.59    4.20
 -11  -2   5   60.19    6.20
 -11   2  -5   58.29    3.80
  11  -2  -5   60.79    4.70
 -11   2  -5   56.89    6.00
   0   3  -5   19.80   22.50
   0   3  -5   35.10    3.70
   0   3   5   55.09   20.20
   0  -3   5   45.80    3.70
  -1  -3  -5  545.35   47.40
  -1   3   5  520.65   41.40
   1  -3   5  525.95   29.00
  -1   3  -5  531.55   29.50
  -1  -3   5  588.94   28.50
  -1   3  -5  558.64   45.20
  -2  -3  -5  410.06   35.60
  -2   3   5  358.46   36.00
   2  -3   5  360.56   21.20
  -2   3  -5  382.36   21.80
  -2   3  -5  406.16   37.30
  -3  -3  -5 4879.61  224.78
  -3  -3  -5 3973.90  222.28
  -3   3   5 4179.38  228.68
   3  -3   5 3840.62  211.88
  -3   3  -5 4096.79  212.48
  -3   3  -5 4554.84  229.78
   3   3   5 4080.29  211.88
  -4   3   5 1259.47   87.69
  -4  -3  -5 1443.96   82.29
  -4  -3  -5 1340.27   77.69
   4  -3   5 1352.76   70.39
  -4   3  -5 1319.67   70.69
   4   3   5 1349.36   69.69
  -4   3  -5 1326.87   87.69
  -5  -3  -5  948.01   53.59
  -5   3   5  949.60   47.40
  -5  -3  -5  895.31   49.30
  -5  -3  -5  907.11   55.59
  -5   3   5  866.21   67.89
   5  -3   5  859.81   49.60
  -5  -3  -5  944.51   50.59
  -5   3  -5  951.60   71.39
  -5  -3   5 1014.30   49.80
  -5  -3   5  912.91   50.59
  -5   3  -5  905.01   50.19
   5   3   5  981.60   49.10
  -5   3  -5  882.01   47.20
   5  -3  -5  870.01   46.80
  -5  -3   5  808.22   49.90
   6  -3   5  209.08   15.50
  -6  -3  -5  225.18   15.70
  -6  -3  -5  223.08   16.80
  -6  -3  -5  204.48   15.40
  -6   3   5  212.88   13.10
   6  -3   5  219.48   16.10
  -6  -3  -5  215.38   29.50
  -6  -3  -5  217.38   21.80
  -6   3   5  223.88   40.80
  -6  -3   5  251.47   16.90
  -6   3  -5  200.58   12.90
  -6   3  -5  222.88   39.30
   6  -3  -5  228.28   12.80
  -6  -3   5  238.58   15.70
  -6  -3   5  216.98   11.90
  -6  -3   5  230.38   13.60
  -6   3  -5  232.38   16.60
   6   3   5  240.48   15.60
  -7  -3  -5  431.46   27.50
  -7  -3  -5  420.96   27.00
  -7  -3  -5  459.85   30.90
   7  -3   5  453.35   27.90
  -7   3   5  419.36   23.80
   7  -3   5  423.56   25.70
  -7  -3  -5  446.56   22.80
  -7  -3   5  461.45   27.60
  -7  -3   5  433.36   26.50
  -7   3  -5  394.76   36.40
  -7   3  -5  433.56   23.40
  -7   3  -5  420.76   24.70
   7   3   5  431.66   28.70
   7  -3  -5  435.36   23.50
  -8  -3  -5  119.59   11.30
  -8  -3  -5  141.49   12.20
  -8   3   5  100.79   50.19
  -8  -3  -5  124.29    9.70
  -8   3   5  128.69    8.70
   8  -3   5  142.49    9.30
   8  -3   5  107.79   14.50
  -8   3  -5  133.29   42.60
  -8   3  -5  132.09   16.40
  -8   3  -5  127.49    9.40
  -8  -3   5  143.19   11.40
   8  -3  -5  139.39    8.50
  -9   3   5   95.09   55.59
  -9   3   5   88.59    6.60
  -9  -3  -5  101.49    7.50
   9  -3   5  109.29    7.40
  -9  -3  -5  103.29    9.90
  -9  -3  -5   99.29    9.90
  -9   3  -5  100.69    9.70
   9  -3  -5   99.49    6.70
  -9   3  -5  100.19    7.50
  -9  -3   5   96.79    8.80
 -10  -3  -5   79.99    8.00
  10  -3   5   91.79    6.30
 -10   3   5   84.59    5.70
 -10   3  -5   86.39    8.30
 -10   3  -5   82.39    6.00
  10  -3  -5   89.99    5.80
 -10  -3   5   92.79    7.40
 -11  -3  -5   84.59    7.00
 -11   3   5   81.79    4.80
  11  -3  -5   80.39    6.00
 -11   3  -5   86.89    5.00
 -11  -3   5   81.09    6.00
   0   4  -5  287.37   17.60
   0   4   5  338.17   44.50
   0  -4   5  312.27   17.20
   1   4  -5  502.65   26.80
  -1   4   5  454.85   46.30
   1  -4   5  486.45   26.60
  -1  -4  -5  564.54   42.80
  -1   4  -5  472.35   47.30
  -1   4  -5  452.15   27.10
  -2  -4  -5  267.67   28.50
   2  -4   5  222.58   13.80
  -2   4   5  216.88   29.90
  -2  -4  -5  198.88   24.20
  -2   4  -5  246.88   37.70
  -2   4  -5  209.78   14.20
   3  -4   5  485.55   28.10
  -3  -4  -5  447.76   36.30
  -3   4   5  556.94   50.79
  -3  -4  -5  578.44   38.70
  -3   4  -5  544.35   45.70
   3   4   5  482.55   28.30
  -3   4  -5  477.65   28.80
  -4  -4  -5  298.87   24.40
  -4   4   5  318.27   42.60
  -4  -4  -5  316.07   21.40
  -4  -4  -5  268.07   27.40
   4  -4   5  278.37   18.70
  -4  -4  -5  302.27   23.50
  -4  -4   5  308.77   21.00
   4  -4  -5  322.87   16.40
  -4  -4   5  307.17   18.70
  -4   4  -5  305.37   36.60
  -4   4  -5  305.47   17.00
  -4   4  -5  273.97   19.60
  -5   4   5  637.04   61.99
  -5  -4  -5  601.54   33.80
  -5  -4  -5  618.84   35.60
  -5  -4  -5  717.03   37.40
   5  -4   5  580.44   34.90
  -5  -4  -5  607.84   34.40
  -5  -4  -5  614.04   38.30
  -5   4   5  619.54   32.30
  -5  -4   5  566.74   35.40
  -5   4  -5  656.43   61.59
  -5  -4   5  596.64   34.30
   5  -4  -5  601.44   33.70
   5   4   5  615.64   34.00
  -5  -4   5  583.84   32.50
  -5   4  -5  569.74   32.10
   5  -4  -5  604.24   31.70
  -5   4  -5  578.34   35.40
  -6   4   5  319.07   17.30
  -6  -4  -5  316.87   21.70
  -6  -4  -5  259.97   19.30
   6  -4   5  299.37   18.60
  -6   4   5  277.47   51.89
   6  -4   5  298.57   20.60
  -6  -4  -5  330.17   20.10
  -6   4  -5  324.47   21.40
  -6  -4   5  293.57   17.40
  -6  -4   5  300.37   19.40
   6   4   5  335.07   20.00
  -6   4  -5  260.77   16.80
  -6   4  -5  274.17   50.39
  -6  -4   5  265.67   20.00
   6  -4  -5  303.47   16.70
  -7   4   5   50.99   38.20
   7  -4   5   24.70    3.40
  -7  -4  -5   28.50    5.80
  -7   4   5   24.00    3.20
   7  -4   5   29.10    7.40
  -7  -4  -5   24.80    4.80
  -7  -4  -5   12.50    4.00
   7  -4   5   19.20    4.10
  -7  -4   5   20.60    4.60
  -7   4  -5   19.90    3.80
   7  -4  -5   20.10    2.70
  -7   4  -5   14.20   36.80
  -7   4  -5   22.90    2.90
   7   4   5   15.80    6.40
  -7   4  -5   31.90    7.90
  -7  -4   5   20.00    5.20
  -8  -4  -5  217.98   16.30
   8  -4   5  180.88   18.90
   8  -4   5  197.48   14.20
   8  -4   5  211.58   12.90
  -8   4   5  218.78   12.70
  -8   4   5  157.08   53.39
  -8  -4  -5  211.78   15.70
  -8  -4  -5  185.48   13.60
  -8  -4   5  208.98   14.90
  -8  -4   5  213.98   15.30
  -8   4  -5  128.69   53.59
   8   4   5  150.98   21.60
   8  -4  -5  225.58   12.30
  -8   4  -5  213.98   21.00
  -8   4  -5  214.78   13.60
  -9  -4  -5  151.78   12.40
   9  -4   5  154.78   12.50
  -9   4   5  143.99    9.50
   9  -4   5  161.48   10.00
  -9  -4  -5  159.68   10.30
  -9  -4  -5  152.28   12.70
  -9   4  -5  154.48   10.30
   9  -4  -5  151.88    9.40
  -9   4  -5  156.18   12.30
  -9  -4   5  154.18   11.60
 -10   4   5   81.99    5.80
 -10  -4  -5  100.19   10.80
  10  -4   5   91.69    6.20
 -10   4  -5  101.59    8.30
 -10   4  -5   88.69    6.30
 -10  -4   5   92.49    7.40
  10  -4  -5   90.59    5.80
 -11  -4  -5    4.50    1.80
  11  -4   5    5.20    1.10
 -11   4   5    7.20    1.10
 -11  -4   5    4.40    1.30
  11  -4  -5    5.90    1.00
   0  -5  -5  -66.19   32.30
   1  -5   5 1082.49   56.29
  -1   5   5 1075.99   86.29
   1   5  -5 1093.89   56.59
  -1   5  -5 1040.20   56.89
  -2  -5  -5  734.93   47.90
  -2   5   5  628.04   72.09
   2  -5   5  631.34   36.00
   2   5  -5  673.13   36.20
  -2   5  -5  619.44   56.39
  -2   5  -5  664.63   37.20
   3  -5   5  190.08   14.00
  -3   5   5  203.68   41.30
  -3  -5  -5  219.28   16.30
   3  -5   5  210.48   13.20
  -3  -5  -5  183.58   20.80
  -3  -5  -5  221.78   23.10
  -3  -5  -5  192.98   22.30
  -3  -5  -5  226.88   13.40
  -3   5  -5  195.28   14.80
  -3   5  -5  204.88   12.50
  -3   5  -5  178.18   40.60
  -3  -5   5  215.08   15.50
   3  -5  -5  228.08   15.00
  -3  -5   5  211.68   13.80
  -4   5   5   99.59    7.20
   4  -5   5   95.19    9.10
  -4  -5  -5  108.89   10.10
  -4   5   5   93.69   38.10
   4  -5   5   99.59    7.80
  -4  -5  -5   91.49    7.70
  -4  -5  -5   87.29   14.40
   4   5   5  110.99    9.00
  -4   5  -5   92.69    7.00
  -4   5  -5   93.29   30.80
  -4   5  -5   99.49    9.80
  -4  -5   5   97.19    8.20
  -4  -5   5  104.09   10.20
   4  -5  -5   83.69    6.20
   4  -5  -5  118.19   10.10
   5  -5   5   44.20    5.60
  -5   5   5   47.90    4.70
  -5  -5  -5   43.70    5.00
  -5  -5  -5   66.99   10.90
  -5   5   5   43.10   32.40
   5  -5   5   40.50    9.80
  -5  -5  -5   49.40    7.30
  -5  -5  -5   63.99    7.40
  -5   5  -5   38.40   39.00
   5   5   5   54.29    6.70
  -5  -5   5   52.29    7.50
  -5   5  -5   39.40    4.50
  -5  -5   5   55.29    6.20
   5  -5  -5   36.10    5.50
  -5  -5   5   46.90    4.60
   5  -5  -5   41.70    3.90
  -6   5   5  422.06   70.09
  -6  -5  -5  419.76   32.50
  -6   5   5  463.45   24.60
   6  -5   5  441.86   24.40
  -6  -5  -5  425.56   26.80
  -6  -5  -5  461.85   30.10
   6  -5   5  428.16   28.00
  -6   5  -5  436.76   24.20
  -6   5  -5  488.65   30.10
   6  -5  -5  427.86   23.60
  -6  -5   5  410.36   27.40
  -6  -5   5  446.46   26.50
  -6   5  -5  445.76   25.30
  -6  -5   5  430.76   24.60
  -6   5  -5  379.36   64.29
   6   5   5  456.35   27.20
  -7   5   5    3.20   52.69
  -7  -5  -5   15.20    3.90
  -7   5   5   14.80    2.60
   7  -5   5   12.30    3.60
  -7  -5  -5   16.40    4.90
   7  -5   5    4.00    6.30
   7  -5   5    8.00    2.10
  -7  -5  -5   13.20    3.70
  -7   5  -5   11.10    6.90
  -7   5  -5   10.40    2.50
  -7   5  -5  -28.20   52.99
  -7  -5   5    9.40    3.30
   7  -5  -5    6.60    1.60
   7   5   5   11.80    7.60
  -7  -5   5    4.70    3.70
  -7   5  -5    9.40    1.90
  -7  -5   5   12.90    2.80
  -8   5   5  133.09   81.49
   8  -5   5  159.58   10.60
  -8  -5  -5  150.28   11.50
   8  -5   5  168.48   12.10
  -8   5   5  159.88   10.50
  -8  -5  -5  170.48   12.90
  -8  -5  -5  162.88   13.70
  -8   5  -5  145.89  152.98
  -8   5  -5  163.88   11.20
   8  -5  -5  167.38   10.60
  -8  -5   5  161.98   13.10
  -8   5  -5  152.18   12.40
  -8  -5   5  196.28   13.10
   9  -5   5   37.30    3.60
  -9   5   5   38.60    3.70
  -9  -5  -5   40.50    5.70
  -9  -5  -5   35.20    5.70
  -9  -5  -5   38.10    4.20
  -9   5  -5   39.70    4.20
  -9   5  -5   43.10    6.00
   9  -5  -5   40.50    3.40
  -9  -5   5   41.90    5.00
 -10  -5  -5   62.59    4.60
  10  -5   5   55.49    4.30
 -10   5   5   61.29    4.30
 -10  -5  -5   66.29    6.20
 -10  -5   5   64.09    5.50
 -10   5  -5   59.49    4.70
  10  -5  -5   62.49    4.20
  -1  -6  -5  217.08   25.50
  -1  -6  -5  258.37   15.20
   1   6  -5  242.58   16.80
   1  -6   5  244.38   16.10
   1  -6   5  258.27   14.50
  -1   6  -5  233.28   16.40
  -2  -6  -5  345.17   32.10
  -2  -6  -5  369.76   33.50
   2   6  -5  408.26   23.10
  -2  -6  -5  390.06   21.90
   2  -6   5  371.36   21.50
   2  -6   5  348.37   22.80
  -2  -6  -5  432.96   25.60
  -2   6  -5  333.87   23.30
  -2  -6   5  412.66   24.50
  -2   6  -5  354.26   20.80
  -2  -6   5  390.56   21.80
   3   6  -5  102.79    9.00
  -3  -6  -5  107.29    8.00
  -3  -6  -5  101.99   10.50
  -3  -6  -5  101.09   16.50
   3  -6   5   94.59    7.60
   3  -6   5  103.09    7.00
   3  -6   5   93.49    9.10
  -3   6  -5   95.59    7.10
  -3  -6   5   99.59    8.20
  -3  -6   5   95.19    7.20
  -3  -6   5  112.99   10.40
  -3   6  -5   99.59   10.30
   4   6  -5  158.48   11.80
  -4  -6  -5  180.78   18.70
  -4   6   5  144.79   59.39
  -4  -6  -5  155.08   12.90
  -4   6   5  132.19    9.80
  -4  -6  -5  143.59   10.30
   4  -6   5  142.89    9.20
   4  -6   5  120.69   14.10
   4  -6   5  167.18   10.70
   4  -6  -5  137.99    8.60
   4   6   5  160.78   12.50
  -4   6  -5  144.49    9.60
  -4  -6   5  139.39    9.60
  -4  -6   5  137.49   10.60
  -4  -6   5  144.69   12.60
   5  -6   5   19.10    5.90
  -5   6   5   31.50    3.90
  -5  -6  -5   35.70    5.90
  -5  -6  -5   22.30   10.60
   5   6  -5   31.80    6.00
   5  -6   5   41.10    6.90
  -5  -6  -5   47.90    8.60
   5  -6   5   29.00    4.60
  -5   6  -5   40.90    5.90
  -5   6  -5   31.90    4.90
  -5   6  -5   27.40    6.80
   5   6   5   34.90    6.40
  -6   6   5   22.20    3.30
  -6   6   5  -25.10   68.69
   6   6  -5   18.60    5.50
  -6  -6  -5   13.80    3.40
   6  -6   5   24.50    3.20
   6  -6   5   24.90    4.20
  -6  -6  -5   32.40    6.10
   6  -6   5   11.00    5.90
  -6  -6  -5   29.70    6.80
  -6  -6   5   16.10    3.50
  -6  -6   5   23.70    5.50
   6  -6  -5   20.70    2.60
   6   6   5   14.10    5.70
  -6   6  -5   14.30    3.00
  -6   6  -5   20.50    3.20
  -6  -6   5   17.40    3.00
  -6   6  -5   17.80    6.40
  -6   6  -5   62.79  109.99
  -7   6   5  122.59    8.60
   7  -6   5  109.69   15.60
  -7   6   5  -20.60   91.49
  -7  -6  -5  130.19   10.40
  -7  -6  -5  127.49   12.10
   7  -6   5  112.79    8.30
  -7  -6  -5  129.69   11.00
   7  -6   5  103.99    9.20
  -7   6  -5  134.89   17.20
  -7   6  -5  119.89    8.20
  -7  -6   5  127.89   10.20
   7  -6  -5  121.19    7.90
  -7   6  -5  137.39    9.60
  -7  -6   5  131.09    9.00
  -7  -6   5  124.69   11.10
   8  -6   5  134.09    9.70
  -8  -6  -5  119.79    9.20
  -8   6   5  123.29    8.30
  -8  -6  -5  126.89   10.30
  -8  -6  -5  121.39   10.90
   8  -6   5  113.49    8.00
  -8   6  -5  119.39    8.90
  -8   6  -5  131.79   10.80
   8  -6  -5  115.19    7.60
  -8  -6   5  113.29    9.50
  -8  -6   5  136.29   10.50
  -9  -6  -5   79.59    7.60
  -9  -6  -5   75.89    5.90
   9  -6   5   79.09    6.90
   9  -6   5   65.49    5.10
  -9   6   5   73.59    5.40
  -9   6  -5   75.19    5.90
   9  -6  -5   69.59    4.90
  -9  -6   5   82.89    6.60
  -9  -6   5   72.79    6.40
  10  -6   5   15.20    1.80
 -10  -6  -5   16.80    2.70
 -10  -6  -5   15.40    3.90
 -10   6   5   16.40    1.90
  10  -6   5   10.40    5.40
 -10  -6   5   16.30    2.60
 -10   6  -5   16.00    2.10
  10  -6  -5   15.50    1.60
   0  -7  -5   97.29   10.70
   0  -7   5   72.39    9.30
   0  -7   5   79.89    6.10
   0   7  -5   82.19    8.60
   0  -7  -5   71.19   14.70
  -1  -7  -5  499.85   31.40
   1   7  -5  567.34   30.60
  -1  -7  -5  494.75   39.40
   1  -7   5  492.25   27.50
  -1   7  -5  442.46   27.50
  -1  -7   5  534.55   27.00
  -1  -7   5  544.85   28.20
  -1  -7   5  513.55   30.60
  -1   7  -5  473.25   30.30
   2   7  -5  420.56   25.30
  -2  -7  -5  410.06   23.30
  -2  -7  -5  326.77   33.00
  -2  -7  -5  395.76   33.80
   2  -7   5  412.46   23.00
  -2  -7  -5  427.46   32.80
  -2  -7  -5  397.26   26.50
  -2  -7   5  431.86   26.10
  -2  -7   5  410.36   22.60
  -2   7  -5  393.76   26.10
   2  -7  -5  463.85   21.80
  -2   7  -5  383.96   22.50
  -2  -7   5  401.56   23.20
   3  -7   5  418.76   23.90
   3  -7   5  419.56   22.50
  -3   7   5  436.86   24.70
  -3  -7  -5  405.46   34.10
   3  -7   5  407.26   26.70
  -3  -7  -5  390.06   27.00
  -3  -7  -5  417.46   24.20
   3   7  -5  465.05   26.70
  -3  -7   5  426.56   23.30
   3  -7  -5  429.36   22.10
  -3   7  -5  426.66   27.80
  -3  -7   5  375.06   23.90
  -3  -7   5  427.36   26.90
  -3   7  -5  455.15   23.60
  -4  -7  -5  308.37   27.50
   4  -7   5  245.38   27.50
  -4  -7  -5  326.67   22.30
   4   7  -5  340.47   21.90
  -4  -7  -5  326.27   19.60
  -4   7   5  327.27   19.00
   4  -7   5  365.56   19.90
   4  -7   5  327.07   18.10
   4  -7  -5  317.97   17.60
  -4  -7   5  333.87   18.90
  -4   7  -5  345.97   19.10
   4   7   5  348.87   22.40
  -4   7  -5  312.07   20.00
  -4  -7   5  311.97   22.00
  -5  -7  -5  409.36   30.50
  -5   7   5  404.76   22.70
  -5  -7  -5  403.46   23.40
  -5  -7  -5  419.36   26.00
   5  -7   5  395.66   21.90
   5  -7   5  411.66   23.50
   5  -7   5  377.56   27.10
   5   7  -5  336.97   25.30
   5  -7  -5  397.46   21.40
  -5   7  -5  430.46   22.70
  -5  -7   5  432.76   24.20
  -5  -7   5  401.46   26.30
  -5   7  -5  400.76   28.20
  -5  -7   5  390.46   22.60
  -5   7  -5  389.76   23.50
   5   7   5  418.36   25.80
  -6  -7  -5  319.97   22.80
  -6   7   5  281.97   17.00
   6  -7   5  280.27   16.40
   6  -7   5  307.07   18.10
  -6  -7  -5  289.67   18.90
  -6  -7   5  285.57   19.90
  -6   7  -5  273.87   16.60
  -6  -7   5  305.27   17.10
   6  -7  -5  280.47   15.90
  -6  -7   5  297.77   18.50
  -6   7  -5  292.27   17.90
   6   7   5  202.08   27.80
  -7  -7  -5   47.10    6.50
   7  -7   5   48.00    4.30
  -7   7   5   50.59    4.70
   7  -7   5   53.99    5.70
  -7  -7  -5   49.60    5.80
  -7  -7  -5   52.39    7.20
  -7   7  -5   56.59    5.50
  -7  -7   5   47.40    5.60
  -7  -7   5   49.50    6.60
   7  -7  -5   51.49    4.00
  -7   7  -5   52.29    4.50
  -8   7   5   49.60    4.20
  -8  -7  -5   39.80    5.60
  -8  -7  -5   43.00    4.70
   8  -7   5   43.50    3.70
  -8  -7  -5   55.19    6.40
   8  -7   5   46.90    5.20
  -8  -7   5   43.90    5.70
  -8  -7   5   36.80    4.70
  -8   7  -5   45.90    4.50
   8  -7  -5   40.60    3.30
  -8   7  -5   27.70    7.00
  -9  -7  -5   44.30    4.50
  -9   7   5   37.10    3.30
   9  -7   5   34.20    4.40
  -9  -7  -5   36.00    3.50
  -9  -7  -5   35.60    4.60
   9  -7   5   36.20    3.00
   9  -7  -5   36.30    2.80
  -9  -7   5   36.50    3.80
  -9  -7   5   41.00    4.30
  -9   7  -5   35.20    3.50
   0  -8  -5   94.89   18.20
   0  -8   5   98.39   20.20
   0  -8   5   83.19    6.40
   0  -8   5   84.09    9.70
   0  -8  -5   73.89   10.40
   0   8  -5   99.09    7.50
   0   8  -5  107.69   10.80
  -1  -8  -5  533.95   42.00
   1  -8   5  501.55   31.60
   1   8  -5  557.24   32.90
  -1  -8  -5  499.45   32.90
   1  -8   5  522.25   29.20
  -1   8  -5  538.45   29.30
   1  -8  -5  581.34   33.50
  -1  -8   5  556.64   32.80
  -1  -8   5  566.94   28.30
   1  -8  -5  501.95   42.30
  -1   8  -5  573.94   33.80
  -2  -8  -5  356.46   35.50
   2  -8   5  438.56   25.70
   2   8  -5  445.56   27.00
  -2   8  -5  396.76   23.20
  -2   8  -5  396.96   27.50
   2  -8  -5  449.46   27.70
  -2  -8   5  421.46   23.60
   3  -8   5    7.70    2.50
  -3  -8  -5    6.80    2.10
  -3  -8  -5    9.00    3.40
  -3  -8  -5    8.50    7.40
   3   8  -5    1.40    5.40
   3  -8  -5   -7.10    6.90
  -3   8  -5    1.00    5.00
  -3  -8   5   18.00    4.60
  -3   8  -5    3.90    2.00
  -3  -8   5   15.90    3.30
  -4   8   5  307.67   18.70
  -4  -8  -5  308.67   27.20
   4  -8   5  351.66   19.50
  -4  -8  -5  318.67   19.40
  -4  -8  -5  315.07   21.70
   4  -8   5  311.47   17.40
   4   8   5  311.67   22.50
   4  -8  -5  322.47   17.10
  -4   8  -5  316.57   20.00
  -4  -8   5  344.37   22.30
  -4   8  -5  322.77   18.60
  -4   8  -5  320.07   24.30
  -4  -8   5  321.07   18.40
  -4  -8   5  320.07   19.30
   5  -8   5   53.29    5.60
   5  -8   5   52.99    4.20
  -5  -8  -5   39.50    8.60
  -5  -8  -5   53.19    6.60
  -5   8   5   53.39    5.30
  -5  -8   5   45.80    7.10
   5  -8  -5   48.40    3.90
  -5   8  -5   38.30    6.00
   5   8   5   44.70   12.20
  -5   8  -5   55.69    5.00
  -5  -8   5   55.99    4.90
  -5  -8   5   53.79    5.60
  -6  -8  -5   30.40    6.80
   6  -8   5   34.50    4.50
  -6   8   5   32.90    4.10
  -6  -8  -5   34.40    5.30
   6  -8   5   38.80    3.60
  -6   8  -5   37.30    5.10
  -6  -8   5   35.70    3.90
  -6  -8   5   34.60    5.90
  -6  -8   5   35.20    4.50
  -6   8  -5   32.40    3.70
   6  -8  -5   36.90    3.10
  -7   8   5   12.90    2.50
   7  -8   5   12.30    2.60
  -7  -8  -5   19.60    3.80
  -7  -8  -5   13.10    3.50
   7  -8   5   19.20    2.40
   7  -8  -5   17.60    2.10
  -7  -8   5   19.10    4.00
  -7   8  -5   13.00    2.60
  -7  -8   5   17.10    3.10
  -7   8  -5   22.00    2.50
   8  -8   5   89.39    5.40
  -8   8   5   87.39    6.00
  -8  -8  -5   79.79    6.70
   8  -8   5   90.09    6.90
  -8  -8  -5   73.39    7.50
  -8  -8   5   83.39    7.10
   8  -8  -5   90.79    5.30
  -8   8  -5   88.29    6.50
   9  -8   5   55.99    3.40
  -9  -8  -5   49.60    4.10
  -9  -8  -5   47.10    6.70
  -9   8   5   53.59    3.90
   9  -8  -5   56.29    3.40
  -9  -8   5   47.90    4.20
  -9  -8   5   59.69    4.30
  -9   8  -5   58.79    4.30
   0  -9   5   58.59    7.90
   0  -9   5   65.09    5.00
   0  -9   5   85.09   17.00
   0   9  -5   56.09    6.10
   0  -9  -5   80.09    9.40
   0   9  -5   55.59    9.80
   0  -9  -5   37.50   11.40
   1   9  -5  133.59   14.30
   1  -9   5  134.99    8.90
   1  -9   5  154.58   24.20
  -1  -9  -5  109.19   18.80
  -1  -9  -5  122.29   11.90
   1  -9   5  131.69   11.60
  -1  -9   5  133.19   11.60
  -1   9  -5  147.59   14.90
  -1   9  -5  128.19    9.20
   1  -9  -5  153.28   13.10
   1  -9  -5  129.39   20.30
  -2  -9  -5  302.77   29.00
   2  -9   5  337.27   18.40
  -2  -9  -5  318.77   21.50
   2   9  -5  262.37   22.70
  -2  -9   5  345.57   21.60
  -2   9  -5  299.57   23.70
  -2   9  -5  318.97   18.30
   2  -9  -5  303.07   31.10
   3  -9   5  468.55   26.80
  -3  -9  -5  432.16   36.30
  -3  -9  -5  495.55   29.80
  -3  -9   5  502.55   29.90
  -3  -9   5  483.45   26.80
  -3   9  -5  448.76   32.20
  -3   9  -5  509.15   26.60
   4  -9   5  143.59   10.10
  -4  -9  -5  144.59   16.70
  -4  -9  -5  139.39   11.80
  -4  -9   5  139.89   12.20
   4   9   5  111.29   15.90
  -4  -9   5  150.68   10.20
  -4  -9   5  161.88    9.80
  -4   9  -5  142.09    9.60
  -4   9  -5  140.59   16.70
  -5  -9  -5  661.73   39.10
  -5  -9  -5  659.23   43.60
  -5   9   5  716.83   37.00
   5  -9   5  685.23   37.60
  -5  -9   5  779.92   37.70
  -5   9  -5  633.04   36.60
  -5  -9   5  660.13   39.60
  -5   9  -5  735.53   37.90
  -6   9   5  411.96   22.20
  -6  -9  -5  374.96   26.00
   6  -9   5  384.96   22.70
  -6  -9  -5  376.76   23.50
  -6   9  -5  387.36   21.80
  -6  -9   5  425.76   22.70
   6  -9  -5  414.96   21.20
  -6  -9   5  376.06   24.20
  -6   9  -5  421.96   22.90
  -7   9   5    1.40    1.40
   7  -9   5    0.30    1.30
  -7  -9  -5    1.50    1.80
  -7  -9  -5   -0.40    1.20
  -7  -9   5   -0.10    1.50
  -7   9  -5    3.40    1.80
   8  -9   5   54.69    4.60
  -8  -9  -5   49.70    4.20
  -8   9   5   54.99    4.10
  -8  -9  -5   46.00    5.10
  -8   9  -5   54.09    4.40
  -8  -9   5   55.29    5.30
   0 -10   5    8.90    3.70
   0 -10  -5    8.00    4.00
   0 -10   5   11.10    2.00
   0 -10  -5   12.10    8.00
   0  10  -5   18.60   10.60
   0 -10   5   22.20   12.20
   0  10  -5   12.50    2.90
   1  10  -5   31.40   11.80
   1 -10   5   46.00    4.20
  -1 -10  -5   53.59    7.10
  -1 -10  -5   39.00   11.70
   1 -10   5   70.19   15.80
  -1  10  -5   48.20    4.80
  -1 -10   5   46.50    6.70
   1 -10  -5   27.70   10.10
  -1  10  -5   42.90   11.50
  -2 -10  -5  369.76   31.90
   2 -10   5  385.26   34.20
   2 -10   5  375.46   21.20
   2 -10  -5  329.07   33.40
  -2 -10   5  382.96   25.00
  -3 -10  -5    5.90    2.80
   3 -10   5    4.20    1.60
  -3 -10  -5    8.60    5.30
   3 -10  -5    5.10    6.50
  -3 -10   5    5.40    2.70
  -4 -10  -5  297.87   24.60
  -4 -10  -5  313.57   19.70
   4 -10   5  300.87   18.00
   4 -10  -5  293.97   28.60
  -4 -10   5  301.47   20.10
  -4  10  -5  334.57   17.80
  -5 -10  -5   62.99    9.00
   5 -10   5   70.89    6.00
  -5  10   5   65.59    6.60
  -5 -10  -5   65.69    6.50
  -5 -10   5   71.99    7.20
   5 -10  -5   81.89   13.60
  -5  10  -5   74.29    5.40
  -5 -10   5   75.39    5.60
  -6  10   5  173.78   11.20
   6 -10   5  187.78   11.70
  -6 -10  -5  182.28   12.00
  -6 -10  -5  193.98   14.10
  -6 -10   5  177.28   12.50
  -6  10  -5  188.98   10.90
  -6 -10   5  202.58   11.10
   6 -10  -5  164.98   24.10
  -7 -10  -5    6.10    2.00
   7 -10   5    6.00    1.60
  -7 -10  -5    7.00    1.60
  -7  10   5    1.30    1.70
   7 -10  -5   12.80    5.60
  -7  10  -5    1.80    2.20
  -7 -10   5    5.40    1.70
   0  11  -5  330.07   17.60
   0 -11  -5  279.97   27.60
   0 -11   5  308.17   18.70
  -1 -11  -5  258.27   25.70
  -1 -11  -5  328.77   18.70
   1 -11  -5  246.08   26.50
  -1 -11   5  298.07   18.50
  -1  11  -5  324.67   17.20
  -2 -11  -5  145.89   10.40
  -2 -11  -5  112.59   15.50
   2 -11   5  140.29   19.50
   2 -11   5  150.58    8.60
  -2 -11   5  141.79   10.60
   2 -11  -5  107.39   16.90
  -2  11  -5  140.79    9.00
  -3 -11  -5   72.29    6.60
  -3 -11  -5   66.59   10.70
   3 -11   5   69.59    5.30
  -3 -11   5   65.59    6.70
  -3  11  -5   77.69    5.50
   3 -11  -5   55.59   12.10
   4 -11   5   64.69    5.30
  -4 -11  -5   56.99   10.40
   4 -11   5   92.29   14.50
  -4 -11  -5   64.69    5.80
  -4 -11   5   64.99    6.30
  -4  11  -5   68.09    5.10
   4 -11  -5   73.69   12.70
  -5 -11  -5   31.60    3.60
   5 -11   5   33.00    3.40
  -5 -11  -5   34.10    5.40
  -5 -11   5   30.40    4.00
   5 -11  -5   26.30    7.50
  -5  11  -5   33.00    3.00
  -6 -11  -5    9.80    2.50
   6 -11   5   21.70    7.50
   6 -11   5    8.70    1.70
  -6 -11   5    9.50    2.10
   0 -12  -5   88.39   12.50
  -1 -12  -5   16.20    5.90
   1 -12  -5   12.80    5.30
  -1 -12   5   12.40    2.90
  -1  12  -5   16.10    2.30
  -2 -12  -5   11.40    5.10
  -2 -12  -5   22.20    3.90
   2 -12  -5    8.30    5.90
  -2  12  -5   15.90    2.30
  -2 -12   5   19.40    3.30
  -3 -12  -5    7.70    3.60
  -3 -12  -5   10.00    2.20
   3 -12   5    2.20   12.40
  -3 -12   5   12.30    2.50
   3 -12  -5   11.00    5.50
  -3  12  -5   13.60    2.10
  -4 -12  -5   18.80    2.90
  -4 -12  -5   13.60    3.50
  -4 -12   5   17.10    2.70
   4 -12  -5   18.50    6.20
  -5 -12  -5    0.20    1.00
   5 -12  -5   -2.10    4.00
  -5 -12   5    0.90    1.00
   0 -13  -5   33.60    6.60
  -1 -13  -5  144.39   15.00
   1 -13  -5  166.38   16.20
  -2 -13  -5   41.90    5.90
   2 -13  -5   29.00    6.20
   0   0   6 3829.72  190.98
  -1   0  -6 2971.40  151.58
  -1   0   6 3132.19  164.78
  -1   0   6 3054.09  151.08
   1   0   6 2978.50  151.78
  -2   0   6   10.60    7.40
  -2   0   6    1.20    0.80
  -2   0  -6    1.20    1.20
  -2   0  -6   -0.50   13.40
  -3   0  -6 1015.10   66.39
  -3   0  -6  970.40   49.30
   3   0   6  935.11   49.70
  -3   0   6  893.81   62.09
  -4   0  -6 1817.22   85.29
  -4   0  -6 1779.12  102.59
   4   0   6 1549.24   85.59
  -4   0   6 1516.05   98.99
  -5   0   6   56.89   17.20
   5   0   6   35.40    5.40
  -5   0  -6   42.70    5.80
  -5   0  -6   73.69   19.60
  -5   0   6   51.19    3.80
  -6   0  -6   -2.30    2.80
  -6   0   6    1.80    2.70
   6   0   6    0.40    2.80
  -6   0  -6    6.00    4.00
  -6   0   6    3.30    1.20
  -6   0   6   -2.30   15.40
  -6   0  -6    2.50   15.10
   6   0  -6    0.20    1.30
  -7   0   6  325.67   20.50
   7   0   6  308.57   21.80
   7   0  -6  319.27   17.80
  -7   0  -6  346.77   22.60
  -8   0   6  284.97   48.30
  -8   0   6  329.27   18.30
  -8   0  -6  368.46   22.80
   8   0  -6  334.77   18.60
  -8   0  -6  357.16   19.40
  -8   0  -6  329.67   45.20
  -8   0   6  341.07   21.10
   8   0   6  308.57   24.10
   9   0  -6   29.20    3.30
  -9   0   6   36.00    5.00
  -9   0  -6   -6.90   38.80
  -9   0  -6   35.40    3.50
  -9   0   6   37.20    3.00
   9   0   6   32.90    4.00
 -10   0   6   92.09    7.90
 -10   0  -6  122.39    6.80
 -10   0  -6   95.49    9.20
  10   0   6  111.79    7.30
  11   0  -6   11.60    1.60
 -11   0  -6   12.90    2.90
   0   1   6  167.78   10.00
   0  -1   6  171.98    9.60
   0   1  -6  116.79   26.70
  -1   1   6  469.65   35.60
  -1  -1  -6  330.77   37.20
   1  -1   6  425.26   23.20
  -1  -1  -6  433.06   22.40
  -1  -1   6  442.46   22.40
  -1   1  -6  462.95   23.30
   1   1   6  441.46   23.30
  -1   1  -6  372.76   39.10
  -2  -1  -6   49.70   16.30
  -2  -1  -6   48.90    3.60
  -2   1   6   23.10   14.10
   2  -1   6   47.50    4.30
  -2   1  -6   55.29   18.00
  -2   1  -6   46.60    4.80
   2   1   6   44.80    4.10
  -3  -1  -6   88.89    5.80
  -3  -1  -6   97.19   20.80
   3  -1   6   78.29    6.60
  -3  -1   6   68.09   15.80
  -3   1  -6   88.59    6.70
  -3   1  -6   84.59   18.50
   3   1   6   85.49    6.40
  -4  -1  -6    7.70   11.10
  -4  -1  -6    1.60    2.10
  -4   1   6    8.40   12.80
   4   1   6    3.30    1.80
  -4   1  -6    3.40    2.30
  -4   1  -6    2.10   12.30
  -4  -1   6   -2.70    9.20
  -5  -1  -6  368.86   34.00
  -5   1   6  355.26   18.70
  -5   1   6  368.96   38.30
  -5  -1  -6  364.66   22.10
   5  -1   6  305.57   20.70
  -5   1  -6  356.96   38.10
  -5  -1   6  329.97   18.20
  -5   1  -6  364.06   20.80
  -5  -1   6  290.47   33.40
   5   1   6  322.17   20.40
  -6   1   6  230.18   13.00
  -6  -1  -6  200.58   30.80
   6  -1   6  235.98   16.10
  -6  -1  -6  241.98   16.50
  -6  -1  -6  211.98   15.80
  -6   1   6  255.17   36.10
   6   1  -6  204.48   13.10
  -6   1   6  229.48   15.40
  -6  -1   6  222.28   15.30
  -6   1  -6  262.27   36.60
  -6   1  -6  252.37   16.40
  -6  -1   6  188.88   29.90
  -6  -1   6  247.68   17.70
   6  -1  -6  219.18   12.80
   6   1   6  224.68   15.70
  -6  -1   6  205.08   12.40
  -6   1  -6  220.28   13.10
   7   1  -6  149.39    9.70
  -7   1   6  152.48   12.10
  -7  -1  -6  165.18   11.80
   7  -1   6  136.39   16.40
  -7  -1  -6  165.68   13.40
  -7   1   6  158.08    9.80
  -7   1  -6  198.58   15.50
   7   1   6  175.28   14.50
  -8   1   6  143.79   39.90
  -8  -1  -6  195.08   15.20
  -8  -1  -6  196.78   32.60
  -8   1   6  197.48   11.10
  -8  -1  -6  184.48   14.60
   8  -1   6  146.89   16.50
  -8  -1  -6  188.68   11.20
  -8   1   6  169.78   12.90
   8   1  -6  193.28   11.00
  -8   1  -6  163.48   40.20
  -8  -1   6  186.98   10.40
  -8   1  -6  191.48   12.00
  -8  -1   6  180.58   13.40
   8  -1  -6  180.08   10.90
  -9  -1  -6    7.60    2.90
  -9   1   6  -14.20   43.20
  -9   1   6    5.20    1.30
  -9   1   6   -2.40    2.70
   9  -1   6    4.30    1.70
  -9  -1  -6    4.80    1.40
   9   1  -6    6.30    1.60
   9  -1  -6    3.30    1.20
  -9   1  -6    3.10    1.60
  -9  -1   6    6.30    2.50
  -9   1  -6    4.60   38.70
  -9  -1   6    3.20    1.10
  -9   1  -6    5.20    2.60
  10   1  -6  109.59    7.30
 -10   1   6  126.99    7.90
  10  -1   6  123.89    8.00
 -10  -1  -6  107.39    9.90
  10  -1  -6  127.29    7.40
 -10  -1   6  120.69    9.00
 -10   1  -6  130.89    7.40
 -10   1  -6  110.89   10.00
  10   1   6  117.79    7.90
 -11  -1  -6  237.18   14.30
  11  -1  -6  224.18   11.70
 -11   1  -6  230.58   14.20
 -11  -1   6  182.08   12.00
   0   2   6   12.40   16.20
   0  -2   6   17.00    2.30
   0   2  -6   14.40    2.40
   0   2  -6   -2.00   21.80
  -1   2   6  264.67   30.00
   1   2  -6  200.38   40.70
   1  -2   6  268.07   15.60
  -1   2  -6  273.97   16.00
  -1  -2   6  305.87   15.00
   2  -2   6 1030.10   51.49
  -2  -2  -6  827.92   65.59
  -2   2   6 1023.60   66.99
  -2   2  -6 1071.59   68.39
  -2   2  -6  971.30   51.49
  -3  -2  -6  492.35   41.90
   3  -2   6  468.75   27.10
  -3  -2  -6  596.04   59.99
  -3   2   6  467.35   42.20
  -3   2  -6  501.85   27.30
  -3   2  -6  486.45   41.70
   3   2   6  468.45   26.70
   4  -2   6  289.67   18.20
  -4   2   6  283.77   34.10
  -4  -2  -6  321.87   31.10
  -4   2  -6  297.77   18.30
  -4   2  -6  291.07   36.00
   4   2   6  283.37   17.30
   5  -2   6  228.18   15.80
  -5   2   6  220.18   34.50
  -5  -2  -6  231.88   17.00
  -5  -2  -6  214.28   25.50
  -5  -2   6  219.68   12.80
  -5  -2   6  276.37   20.70
  -5  -2   6  224.48   15.40
   5   2   6  238.08   15.20
  -5   2  -6  238.18   13.60
   5  -2  -6  226.18   13.20
  -5   2  -6  254.67   16.20
  -5   2  -6  289.17   36.50
   6  -2   6  326.97   21.20
  -6  -2  -6  342.27   22.30
  -6  -2  -6  368.36   34.00
   6   2  -6  347.17   18.60
  -6   2   6  250.67   43.50
  -6   2   6  312.97   18.70
   6  -2   6  343.47   23.30
  -6  -2  -6  319.87   21.20
  -6   2  -6  371.26   46.60
  -6  -2   6  338.27   21.00
  -6  -2   6  318.97   17.90
  -6  -2   6  364.56   22.70
   6   2   6  366.66   21.90
  -6   2  -6  346.77   18.70
   6  -2  -6  343.47   18.50
  -6   2  -6  351.06   22.30
  -7  -2  -6  362.56   23.90
   7   2  -6  342.17   19.80
   7  -2   6  381.76   24.70
  -7   2   6  365.06   20.30
  -7  -2  -6  320.87   22.00
  -7   2   6  347.17   50.99
  -7  -2  -6  348.27   23.40
  -7   2  -6  375.86   25.00
   7   2   6  400.96   24.90
  -7  -2   6  367.56   22.80
   7  -2  -6  377.96   20.10
  -7  -2   6  416.06   24.50
  -8   2   6  679.93   36.50
  -8   2   6  668.83   78.49
  -8  -2  -6  632.84   43.50
  -8  -2  -6  745.43   36.10
  -8  -2  -6  612.94   47.40
   8   2  -6  714.63   36.20
  -8  -2  -6  616.34   37.20
  -8  -2  -6  701.43   40.70
   8  -2   6  605.14   41.10
  -8  -2  -6  751.92   41.40
  -8   2  -6  694.03   37.70
   8  -2  -6  750.52   36.60
  -8   2  -6  757.52   77.19
  -8  -2   6  788.72   39.80
   9   2  -6   88.29    6.00
  -9   2   6   78.89    5.80
  -9   2   6  145.29   89.39
  -9  -2  -6   71.19    8.50
   9  -2   6   94.19    6.80
  -9  -2   6   84.69    7.70
  -9   2  -6   88.99    6.60
   9  -2  -6   86.99    5.90
  -9   2  -6   85.49    8.80
  10  -2   6   21.00    2.80
  10   2  -6   16.70    3.00
 -10  -2  -6   22.50    4.30
 -10   2   6   17.40    2.10
 -10  -2   6   17.30    3.30
  10   2   6   16.20    2.70
 -10   2  -6   14.40    3.90
  10  -2  -6   20.00    2.20
 -10   2  -6   19.90    2.50
 -11  -2  -6   49.20    5.30
  11  -2   6   57.99    4.10
 -11  -2   6   55.29    4.70
  11  -2  -6   60.19    3.70
 -11   2  -6   57.19    5.70
   0   3   6 1648.44  105.29
   0   3  -6 1715.93   87.79
   0   3  -6 1567.94  107.59
   0  -3   6 1882.01   87.19
   1  -3   6  203.48   12.80
  -1  -3   6  237.08   12.30
  -1   3  -6  209.78   13.40
  -1   3  -6  195.48   34.50
  -2   3   6  267.77   31.00
   2  -3   6  293.67   17.00
  -2  -3  -6  357.66   41.70
  -2  -3  -6  208.58   30.20
   2   3   6  301.07   17.50
  -2   3  -6  284.17   17.40
  -2   3  -6  312.87   32.70
  -3  -3  -6  129.19   22.90
  -3  -3  -6  154.88   35.10
  -3   3   6  126.39   24.40
   3  -3   6  110.99    8.70
   3   3   6  106.89    8.40
  -3   3  -6  116.99    9.20
  -3   3  -6  127.09   24.80
  -4   3   6  430.56   45.10
   4  -3   6  388.36   23.50
  -4  -3  -6  411.36   45.90
  -4  -3  -6  359.46   32.80
  -4   3  -6  383.46   23.60
   4  -3  -6  391.56   21.20
  -4   3  -6  378.46   39.90
  -5   3   6  394.06   21.90
   5  -3   6  388.76   24.60
  -5  -3  -6  399.96   26.40
   5  -3   6  416.36   23.70
  -5   3   6  351.06   47.00
  -5  -3   6  380.26   20.90
  -5   3  -6  427.56   49.00
  -5  -3   6  397.86   23.70
   5  -3  -6  410.66   21.50
  -5  -3   6  424.36   29.40
  -5   3  -6  374.06   21.90
  -5   3  -6  392.56   24.80
   5   3   6  448.16   24.10
  -6   3   6  568.44   29.50
  -6  -3  -6  476.35   31.60
  -6   3   6  566.04   59.39
   6  -3   6  550.34   33.00
  -6  -3  -6  553.54   33.40
  -6  -3  -6  554.54   32.40
   6  -3   6  506.35   31.10
  -6  -3   6  588.74   32.00
  -6   3  -6  504.85   29.10
  -6  -3   6  570.64   33.20
   6  -3  -6  559.34   29.00
  -6  -3   6  549.65   28.20
  -6   3  -6  588.14   60.99
   6   3   6  600.44   32.40
   7  -3   6   22.20    7.00
  -7   3   6   31.70    3.40
  -7  -3  -6   31.80    3.40
  -7  -3  -6   20.10    4.70
  -7   3   6   14.60   33.40
  -7  -3  -6   29.00    5.80
   7  -3   6   28.30    5.30
  -7  -3  -6   27.30    5.90
  -7  -3   6   24.30    4.80
   7   3   6   26.50    7.00
  -7   3  -6   37.70    8.50
  -7  -3   6   30.90    5.70
  -7   3  -6   11.10   36.50
   7  -3  -6   28.40    3.00
  -7   3  -6   27.00    3.40
   8  -3   6  283.27   19.30
  -8  -3  -6  323.07   20.90
  -8   3   6  304.47   17.00
   8  -3   6  304.67   17.70
  -8  -3  -6  314.77   21.10
  -8   3   6  201.68   54.39
   8  -3   6  257.77   22.60
  -8  -3  -6  295.97   18.20
  -8   3  -6  285.57   53.39
   8   3   6  248.58   24.20
  -8  -3   6  317.27   19.50
  -8   3  -6  294.07   18.00
  -8   3  -6  322.77   25.90
   8  -3  -6  313.37   16.80
  -9   3   6  270.87   15.50
  -9  -3  -6  285.27   16.20
   9  -3   6  282.17   16.20
  -9  -3  -6  265.27   18.80
  -9  -3  -6  277.27   19.40
   9   3   6  263.47   16.00
  -9   3  -6  286.47   18.90
  -9   3  -6  275.67   16.30
  -9  -3   6  264.97   17.40
   9  -3  -6  283.47   15.40
  10  -3   6   27.30    3.10
 -10  -3  -6   35.90    4.70
 -10   3   6   31.00    2.80
 -10   3  -6   26.90    3.00
  10  -3  -6   34.00    2.80
 -11  -3  -6    0.40    1.50
  11  -3   6    0.60    0.90
 -11   3  -6    3.70    2.10
  11  -3  -6    0.90    0.70
 -11  -3   6    2.10    1.40
 -11   3  -6    1.70    0.80
   0   4  -6   -0.80    1.20
   0  -4   6    3.80    1.70
   0   4   6  -24.30   33.10
   1   4  -6  835.12   47.40
  -1  -4  -6 1018.80   70.39
   1  -4   6  921.31   47.30
  -1   4   6  894.21   71.09
  -1   4  -6  933.71   72.39
  -1   4  -6  801.12   47.80
  -1  -4   6  961.00   46.70
  -2   4   6  144.39   31.20
  -2  -4  -6  141.39   27.50
   2  -4   6  123.29    9.20
  -2  -4  -6  104.49   21.70
  -2   4  -6  132.89   10.10
  -2   4  -6  132.19   33.00
  -3  -4  -6  394.86   36.80
  -3   4   6  411.46   50.19
   3  -4   6  411.86   24.90
  -3  -4  -6  448.06   43.30
  -3   4  -6  439.36   25.90
   3   4   6  442.76   25.20
  -3   4  -6  486.55   50.19
   4  -4   6  348.57   22.70
  -4  -4  -6  418.36   31.80
  -4   4   6  355.46   50.09
  -4  -4  -6  415.96   25.20
  -4  -4  -6  324.97   39.70
  -4  -4  -6  404.36   28.40
   4  -4   6  357.66   21.50
  -4   4   6  365.76   20.60
  -4   4  -6  380.46   48.40
  -4  -4   6  394.26   20.90
   4   4   6  370.36   22.30
  -4  -4   6  368.36   25.40
  -4   4  -6  343.37   23.30
  -5   4   6   53.69   31.40
  -5  -4  -6   39.30    7.70
   5  -4   6   50.09    5.60
  -5  -4  -6   37.50    6.20
  -5   4   6   36.60    3.90
   5  -4   6   40.60    6.60
  -5  -4  -6   28.10   14.80
  -5  -4  -6   39.30   10.80
  -5  -4  -6   42.10    7.30
  -5   4  -6   18.70   25.70
  -5   4  -6   36.70    4.10
  -5  -4   6   39.40    5.20
   5  -4  -6   37.80    3.40
  -5  -4   6   30.80    3.80
  -5  -4   6   29.00    5.60
   5   4   6   50.79    6.10
  -5   4  -6   41.10    7.00
   6  -4   6  107.19   11.80
  -6   4   6  116.29   41.40
  -6  -4  -6  117.09   13.80
   6  -4   6  115.19    9.30
  -6  -4  -6  106.29   10.80
  -6  -4  -6   96.29    9.90
   6  -4  -6  113.99    8.50
  -6  -4   6  118.09   12.60
  -6   4  -6   96.89    7.80
  -6   4  -6  114.39   11.80
  -6  -4   6  104.79   10.80
  -6   4  -6  114.09   40.60
   6   4   6  115.59   10.70
   7  -4   6   90.99    8.40
  -7  -4  -6   88.79    9.00
  -7   4   6   91.79    6.70
  -7  -4  -6   86.99    9.80
  -7  -4  -6   91.29    8.70
   7  -4   6   79.09   11.70
  -7   4  -6  108.29   13.20
  -7  -4   6   96.49    8.60
  -7   4  -6  102.29    7.90
  -7   4  -6   79.69    6.30
   7   4   6   70.29   11.70
   7  -4  -6   86.49    6.20
  -7  -4   6   87.59    9.60
  -8  -4  -6  202.18   21.80
   8  -4   6  229.98   15.10
  -8  -4  -6  259.77   20.30
   8  -4   6  250.87   16.60
  -8   4   6  254.17   68.59
  -8   4   6  254.37   14.80
   8  -4  -6  242.48   14.30
  -8  -4   6  264.97   18.10
  -8   4  -6  266.07   16.10
  -8   4  -6  174.28   56.49
  -8  -4   6  269.07   17.50
   9  -4   6    2.90    4.20
   9  -4   6    8.00    1.90
  -9   4   6    7.00    1.50
  -9  -4  -6    8.60    3.10
  -9  -4  -6    6.90    2.20
  -9  -4  -6    6.60    3.10
  -9   4  -6    3.10    2.80
  -9  -4   6    8.20    2.40
   9  -4  -6    6.60    1.40
  -9   4  -6    7.60    1.90
  10  -4   6   67.49    5.00
 -10  -4  -6   67.59    6.80
 -10   4   6   64.69    4.60
  10  -4  -6   69.89    4.60
 -10  -4   6   74.09    5.90
 -10   4  -6   67.19    5.10
 -10   4  -6   79.59    7.00
   0  -5   6  242.18   14.20
   0   5  -6  207.08   14.50
  -1  -5  -6  -42.30   26.90
  -2   5   6  309.07   56.99
  -2  -5  -6  324.67   22.70
   2  -5   6  301.97   19.10
   2   5  -6  308.07   21.70
   2  -5   6  341.27   18.80
  -2  -5  -6  275.57   38.40
  -2   5  -6  322.77   20.40
  -3  -5  -6  100.09   18.70
  -3  -5  -6  137.69   16.90
  -3  -5  -6  137.19   22.20
   3  -5   6  114.49    9.70
   3  -5   6  118.89    9.30
  -3   5   6  154.78   43.00
  -3   5  -6  104.39   10.20
   3  -5  -6  121.49    7.20
  -3   5  -6   98.49   42.20
   3   5   6  107.99    9.80
  -3   5  -6  117.39    9.20
  -4  -5  -6  194.58   18.40
  -4   5   6  183.08   47.30
   4  -5   6  164.28   13.50
  -4  -5  -6  184.38   15.00
  -4  -5  -6  180.88   19.00
   4  -5   6  196.78   12.50
  -4  -5  -6  183.98   20.40
  -4   5   6  171.48   11.30
  -4   5  -6  192.38   11.40
  -4  -5   6  173.68   11.20
   4  -5  -6  186.68   10.60
  -4   5  -6  185.28   14.80
  -4  -5   6  182.78   14.60
   4   5   6  198.58   13.60
  -4  -5   6  173.98   12.40
  -4   5  -6  127.59   44.30
  -5   5   6  316.17   66.39
  -5  -5  -6  333.67   25.20
   5  -5   6  343.17   19.90
  -5  -5  -6  321.27   21.90
  -5  -5  -6  338.47   21.00
   5  -5   6  299.77   21.50
  -5   5   6  327.07   18.60
  -5  -5   6  324.77   22.10
  -5  -5   6  320.37   18.70
   5  -5  -6  322.57   17.80
  -5   5  -6  340.57   23.10
  -5   5  -6  329.97   18.70
   5   5   6  322.97   20.80
  -5  -5   6  308.87   20.00
  -5   5  -6  385.86   67.69
   6  -5   6   22.50    3.20
  -6  -5  -6   20.30    5.00
  -6  -5  -6   22.10    4.80
   6  -5   6   14.60    5.60
  -6   5   6   18.20    3.10
  -6  -5  -6   21.10    5.10
   6  -5   6   18.10    4.10
   6  -5  -6   17.70    2.50
  -6   5  -6  -18.40   49.20
  -6   5  -6   14.80    6.20
  -6  -5   6   21.00    4.50
  -6   5  -6   19.90    3.20
   6   5   6   19.20    5.90
  -6  -5   6   15.50    5.10
  -7  -5  -6  158.38   13.00
   7  -5   6  172.98   11.00
   7  -5   6  155.68   16.70
  -7   5   6  164.18   10.80
  -7  -5  -6  177.68   14.60
  -7   5   6  203.18   70.39
   7  -5   6  172.58   12.30
  -7  -5  -6  164.18   12.90
  -7  -5   6  163.68   12.40
  -7   5  -6  199.38   18.50
   7  -5  -6  163.38   10.20
  -7   5  -6  170.18   10.50
  -7  -5   6  187.78   14.10
  -7   5  -6  165.38   64.59
  -7   5  -6  179.28   11.90
   7   5   6  148.69   19.00
   8  -5   6   56.89    6.30
  -8  -5  -6   62.29    6.90
  -8  -5  -6   55.59    7.10
   8  -5   6   48.60    4.60
  -8  -5  -6   54.19    5.70
  -8   5   6   51.39    4.60
  -8   5  -6   50.29    5.30
   8  -5  -6   51.19    4.20
  -8  -5   6   50.19    5.90
  -8  -5   6   65.19    7.30
   9  -5   6   72.79    7.60
  -9  -5  -6   73.69    5.90
  -9   5   6   69.89    5.30
  -9  -5  -6   79.09    7.50
  -9  -5  -6   66.29    7.50
   9  -5   6   68.29    5.40
  -9   5  -6   76.09    6.00
   9  -5  -6   69.89    5.00
  -9  -5   6   91.49    7.50
  -9  -5   6   81.29    6.90
  -9   5  -6   75.79    7.50
  10  -5   6   53.79    3.70
 -10  -5  -6   51.09    7.00
 -10  -5  -6   37.00    3.60
 -10   5   6   45.40    3.40
 -10   5  -6   40.40    5.60
  10  -5  -6   45.60    3.30
 -10   5  -6   49.30    3.90
 -10  -5   6   47.60    4.30
   0   6  -6   43.30    5.90
   0  -6  -6   30.40   12.20
   0  -6   6   39.90    4.30
   1   6  -6  357.56   22.10
  -1  -6  -6  356.96   31.60
  -1  -6  -6  371.76   27.70
  -1  -6   6  372.46   19.80
  -1   6  -6  345.17   22.60
  -1  -6   6  375.66   23.40
  -1   6  -6  319.07   20.40
  -1  -6   6  389.36   20.80
   2   6  -6  120.29   10.00
   2  -6   6  106.59    9.80
   2  -6   6  124.79    8.40
  -2  -6  -6   90.79   17.50
  -2  -6  -6  114.69   11.90
  -2   6  -6  103.39   10.50
  -2  -6   6  128.49   11.10
   2  -6  -6  118.89    7.10
  -2   6  -6  116.89    9.20
  -2  -6   6  117.49    8.70
  -2  -6   6  125.79    8.50
  -3  -6  -6  476.05   35.80
  -3   6   6  490.85   27.10
  -3  -6  -6  456.85   35.40
   3  -6   6  517.25   27.80
   3  -6   6  514.15   26.50
  -3  -6  -6  514.15   37.80
   3   6  -6  518.45   29.50
   3  -6   6  502.85   29.60
  -3  -6  -6  488.15   31.10
  -3   6  -6  506.25   27.00
  -3  -6   6  521.05   30.80
   3  -6  -6  451.05   25.80
  -3  -6   6  517.55   26.80
  -3   6  -6  464.65   30.50
  -3  -6   6  486.35   27.80
  -4  -6  -6  137.69   12.20
  -4   6   6  124.79    8.80
  -4  -6  -6  109.09   16.00
   4  -6   6  134.89   11.80
   4  -6   6  129.29    9.50
   4   6  -6  136.29   11.20
   4  -6   6  126.39    8.50
   4  -6  -6  120.59    7.70
  -4  -6   6  125.59   11.70
  -4  -6   6  131.19    9.80
  -4   6  -6  126.09    8.70
   4   6   6  130.49   11.40
  -4   6  -6  125.79   12.80
  -4  -6   6  117.49    8.50
   5   6  -6  114.49   11.10
  -5  -6  -6  116.09   11.10
  -5  -6  -6  127.79   11.80
   5  -6   6  116.29    9.00
  -5   6   6  111.59    8.00
   5  -6   6  106.19   11.90
  -5  -6  -6  109.89   14.20
   5  -6   6  109.79    7.80
  -5   6   6   52.19   70.99
   5   6   6  126.99   11.20
  -5  -6   6   98.99   10.80
  -5  -6   6  115.89    9.30
  -5   6  -6  104.99    8.00
  -5  -6   6   96.39    7.70
  -5   6  -6  112.19   12.40
   5  -6  -6  117.09    7.20
   6  -6   6  214.28   13.60
  -6   6   6  199.58   12.40
  -6  -6  -6  210.68   15.20
   6  -6   6  195.48   12.20
  -6  -6  -6  206.08   17.40
   6  -6   6  198.88   18.00
  -6  -6  -6  205.58   14.70
  -6  -6   6  210.28   15.90
  -6  -6   6  189.18   13.70
  -6   6  -6  191.08   12.30
   6  -6  -6  198.38   11.60
  -6   6  -6  184.78   13.20
   6   6   6  180.98   16.20
  -6   6  -6  199.48   18.60
   7  -6   6  213.18   13.20
  -7  -6  -6  163.18   16.40
  -7  -6  -6  225.48   18.50
  -7   6   6  191.98   15.60
  -7  -6  -6  205.08   15.10
  -7  -6   6  246.08   16.40
   7  -6  -6  222.98   12.60
  -8  -6  -6  104.99    8.90
  -8  -6  -6  108.39    8.10
   8  -6   6   94.09    6.70
   8  -6   6   94.39    8.10
  -8  -6  -6  100.99    9.50
  -8   6   6   95.09    6.80
  -8   6  -6  103.39    8.90
  -8  -6   6  106.59    9.00
  -8  -6   6   89.69    7.90
  -8   6  -6   92.39    7.40
   8  -6  -6   89.19    6.20
   9  -6   6   23.80    2.60
   9  -6   6   29.20    4.20
  -9  -6  -6   17.40    3.80
  -9   6   6   23.40    2.50
  -9  -6  -6   18.90    2.80
  -9  -6  -6   21.10    3.70
  -9   6  -6   18.70    2.80
   9  -6  -6   24.30    2.30
  -9  -6   6   19.70    3.10
  10  -6   6    0.00    0.70
 -10   6   6    1.40    0.70
 -10  -6  -6    1.40    1.90
  10  -6  -6    2.00    0.60
 -10   6  -6    1.20    0.90
 -10  -6   6   -0.30    1.00
   0   7  -6    0.50    3.00
   0  -7   6    2.40    1.50
   0  -7  -6    4.90    4.00
   0  -7  -6    0.40    8.70
   0  -7   6    8.90    3.50
  -1  -7  -6  708.73   41.50
   1  -7   6  634.34   42.10
  -1  -7  -6  627.74   48.90
   1  -7   6  685.63   37.00
   1   7  -6  743.93   40.30
  -1  -7   6  674.53   37.10
  -1  -7   6  705.73   40.20
  -1  -7   6  773.92   36.40
  -1   7  -6  694.13   40.40
  -1   7  -6  684.13   36.80
   1  -7  -6  689.03   49.99
  -2  -7  -6  397.96   40.60
   2  -7   6  395.66   24.20
   2  -7   6  389.66   21.50
  -2  -7  -6  354.96   25.00
   2   7  -6  339.27   29.20
  -2  -7  -6  297.57   35.60
  -2  -7  -6  377.46   32.00
  -2  -7   6  375.26   24.20
  -2   7  -6  390.36   25.10
  -2   7  -6  371.06   20.90
  -2  -7   6  393.46   19.90
  -2  -7   6  350.56   21.30
   3  -7   6   37.70    4.40
   3  -7   6   42.80    4.90
  -3  -7  -6   31.90    6.50
  -3  -7  -6   42.00   11.00
   3   7  -6   35.40    6.50
   3  -7   6   35.90    6.90
  -3   7   6   33.90    5.30
  -3   7  -6   42.90    4.40
  -3  -7   6   46.50    4.40
  -3  -7   6   41.60    7.20
   3  -7  -6   44.10    3.50
  -3  -7   6   42.10    5.00
  -3   7  -6   43.40    8.30
   4  -7   6  315.27   22.80
  -4  -7  -6  345.67   28.70
   4  -7   6  380.86   20.60
  -4  -7  -6  329.07   22.90
   4   7  -6  327.27   22.60
   4  -7   6  341.27   18.70
   4   7   6  364.56   23.00
  -4  -7   6  333.07   23.00
  -4   7  -6  306.07   21.30
  -4   7  -6  340.17   19.50
  -4   7  -6  336.67   24.90
  -4  -7   6  318.17   19.00
   4  -7  -6  326.97   18.10
  -4  -7   6  366.96   20.60
  -5   7   6   99.29    7.80
   5  -7   6  118.09    8.60
   5  -7   6   89.19   12.90
  -5  -7  -6  107.39   13.70
  -5  -7  -6  121.09   10.70
   5  -7   6  100.39    7.20
  -5  -7   6  112.19    8.70
  -5  -7   6  101.69   10.50
  -5  -7   6   96.29    7.40
  -5   7  -6  106.99    7.70
   5   7   6   97.29   11.50
  -5   7  -6   94.49    8.60
  -5   7  -6  104.49   13.80
   5  -7  -6   97.09    6.50
   6  -7   6  374.36   21.60
   6  -7   6  371.06   20.00
  -6   7   6  344.97   20.40
  -6  -7  -6  351.96   22.90
  -6  -7  -6  381.86   26.10
   6  -7   6  388.16   27.80
  -6   7  -6  368.76   20.40
  -6  -7   6  353.76   23.50
   6   7   6  285.47   24.80
   6  -7  -6  348.87   19.30
  -6   7  -6  353.76   21.40
  -6   7  -6  406.56   28.30
  -6  -7   6  356.06   21.60
  -7  -7  -6   79.59    8.30
  -7  -7  -6   76.99    7.60
   7  -7   6   90.69    7.40
  -7  -7  -6   77.49    8.90
  -7   7   6   86.89    6.40
   7  -7   6   86.39    6.00
  -7   7  -6   84.49    6.20
  -7  -7   6   81.09    7.10
   7  -7  -6   90.49    5.70
  -7   7  -6   86.79    7.20
  -7  -7   6   91.59    8.70
  -8   7   6  101.39    6.40
  -8  -7  -6   83.99    8.10
   8  -7   6   83.59    7.00
  -8  -7  -6   91.09    7.10
   8  -7   6   83.69    5.80
  -8  -7  -6   94.89    7.80
  -8  -7   6   79.39    6.80
  -8   7  -6   68.99    8.00
  -8   7  -6  100.39    7.00
  -8  -7   6   86.49    7.80
   8  -7  -6   84.19    5.50
  -9  -7  -6    5.40    1.90
   9  -7   6    4.60    1.10
  -9  -7  -6    3.60    1.30
   9  -7   6    7.30    2.00
  -9   7   6    3.60    1.10
  -9  -7  -6    5.70    2.50
  -9  -7   6    3.30    1.30
  -9   7  -6    3.50    1.40
   9  -7  -6    4.60    1.00
  -9  -7   6    3.40    2.10
   0   8  -6    2.60    2.60
   0  -8   6    1.70    1.60
   0  -8  -6    7.10    4.40
   0   8  -6   14.40    5.50
   0  -8   6   -5.70    3.80
   0  -8  -6    0.80   11.60
  -1  -8  -6  598.24   40.80
   1  -8   6  577.84   33.30
   1   8  -6  588.34   37.00
   1   8  -6  689.73   33.90
  -1  -8  -6  557.04   44.90
   1  -8   6  589.84   35.20
  -1  -8   6  644.54   31.70
   1  -8  -6  536.45   45.60
   1  -8  -6  652.73   37.10
  -1   8  -6  587.04   32.50
   2   8  -6  277.77   20.20
  -2  -8  -6  265.07   26.70
   2  -8   6  274.87   16.40
  -2  -8  -6  293.17   20.40
  -2  -8   6  284.77   19.60
   2  -8  -6  247.28   27.50
  -2  -8   6  283.57   16.60
  -2   8  -6  263.57   16.10
  -2   8  -6  259.67   20.80
   3   8  -6  145.79   14.10
   3  -8   6  134.59   10.10
  -3  -8  -6  153.08   19.10
  -3  -8  -6  159.08   13.30
  -3   8  -6  143.19    9.90
  -3  -8   6  150.58   10.40
  -3  -8   6  140.99   12.70
  -3   8  -6  148.89   15.40
   3  -8  -6  141.59   14.60
  -4   8   6   92.99    7.90
  -4  -8  -6   98.79   10.20
   4   8  -6   68.19   12.50
   4  -8   6  107.49    8.30
  -4  -8  -6  110.59   15.30
   4   8   6   93.69   12.00
  -4   8  -6  108.49   14.40
  -4   8  -6   95.89    9.60
  -4  -8   6  110.39   10.90
   4  -8  -6  105.79    6.30
  -4  -8   6  107.39    8.30
  -4   8  -6  111.39    7.80
   5  -8   6  915.31   45.40
   5   8  -6  753.52   59.29
  -5  -8  -6  876.11   49.40
   5  -8   6  833.62   47.00
  -5  -8  -6  877.91   53.99
  -5   8   6  903.11   47.00
  -5   8  -6  922.81   46.30
   5  -8  -6  931.31   44.90
  -5  -8   6  916.41   47.30
  -5   8  -6  898.21   53.09
  -5  -8   6  917.31   49.99
  -5   8  -6  884.21   48.20
   5   8   6  730.53   49.50
  -6  -8  -6  253.87   17.50
   6  -8   6  281.27   14.60
  -6  -8  -6  250.37   19.70
  -6   8   6  274.77   15.60
   6  -8   6  258.37   16.30
  -6   8  -6  251.67   15.20
  -6  -8   6  243.78   17.90
  -6  -8   6  246.38   16.10
  -6   8  -6  284.17   16.50
   6  -8  -6  272.37   14.30
  -7   8   6  134.09    8.60
  -7  -8  -6  128.79    9.70
   7  -8   6  131.89    9.30
   7  -8   6  135.19    7.90
  -7  -8  -6  113.29   10.60
  -7  -8   6  139.89   10.70
   7  -8  -6  138.59    7.70
  -7   8  -6  135.89    9.30
  -7  -8   6  128.19    9.20
  -7   8  -6  124.99    8.20
  -8   8   6  262.77   13.90
  -8  -8  -6  229.18   15.70
  -8  -8  -6  236.58   14.40
   8  -8   6  253.47   13.10
   8  -8   6  247.38   14.60
  -8  -8   6  225.08   14.10
   8  -8  -6  245.48   12.90
  -8   8  -6  248.68   14.20
  -8  -8   6  233.88   14.80
  -9   8   6   31.60    2.80
   9  -8   6   33.00    3.70
  -9  -8  -6   29.30    3.90
  -9  -8   6   35.10    3.90
  -9  -8   6   32.20    2.90
   9  -8  -6   37.30    2.30
  -9   8  -6   37.00    4.10
   9  -8  -6   10.50    9.50
   0  -9  -6  155.88   13.30
   0  -9   6  154.58    9.10
   0  -9   6  119.59   11.80
   0   9  -6  139.39   15.30
   0  -9  -6  141.29   19.60
   0   9  -6  147.29    9.80
  -1  -9  -6  279.97   19.00
   1   9  -6  282.67   16.00
   1   9  -6  248.78   20.60
   1  -9   6  239.98   14.90
  -1  -9  -6  262.47   26.80
   1  -9   6  216.68   17.20
  -1   9  -6  246.68   20.80
   1  -9  -6  273.27   19.00
  -1  -9   6  261.27   18.30
   1  -9  -6  257.77   27.20
  -1   9  -6  258.77   15.40
  -2  -9  -6   74.89    8.70
   2  -9   6   87.99    6.50
   2  -9   6   75.49   15.90
  -2  -9  -6   84.19   15.20
   2   9  -6   53.69   11.20
  -2   9  -6   71.79   13.10
  -2   9  -6   84.89    6.50
  -2  -9   6   67.09    8.50
   2  -9  -6   62.79   15.60
   2  -9  -6   86.79   10.40
  -3  -9  -6  168.68   13.40
   3  -9   6  154.78   10.60
  -3  -9  -6  136.49   18.10
   3   9  -6  129.49   17.80
  -3   9  -6  163.58   10.50
  -3   9  -6  175.18   18.00
  -3  -9   6  155.88   13.00
   3   9   6  159.38   16.70
   3  -9  -6  143.59   21.10
  -3  -9   6  153.18   10.40
  -4   9   6   38.60    4.90
  -4  -9   6   38.00    4.50
   5  -9   6   23.40    3.80
  -5   9   6   28.30    4.20
  -5  -9  -6   24.10    6.10
  -5  -9  -6   29.20    4.80
  -5  -9   6   23.50    4.70
  -5   9  -6   26.10    3.30
  -5  -9   6   31.80    3.90
  -5   9  -6   38.80    6.20
   6  -9   6  107.99    8.30
  -6  -9  -6  104.69   10.60
  -6   9   6  118.09    8.00
  -6  -9  -6  114.69    9.20
  -6   9  -6  145.79   11.70
  -6  -9   6  114.29    9.70
  -6   9  -6  112.49    7.60
  -6  -9   6  129.29    8.50
  -7   9   6   19.00    2.70
   7  -9   6   20.60    3.70
  -7  -9  -6   18.90    6.20
  -7  -9   6   18.30    2.70
  -7  -9   6   14.20    3.40
  -8   9   6   11.20    2.50
   8  -9   6    7.90    1.70
  -8   9  -6    7.80    1.70
   8  -9  -6    5.10    6.10
  -8  -9   6   11.40    1.90
  -8  -9   6    9.50    1.90
   0 -10   6  534.15   30.30
   0 -10   6  583.24   34.50
   0 -10  -6  559.94   45.10
   0  10  -6  642.24   32.00
   0 -10  -6  644.94   38.90
  -1 -10  -6  268.57   34.70
  -1 -10  -6  322.37   21.70
   1 -10   6  326.77   17.70
   1 -10  -6  228.68   33.70
  -1 -10   6  274.77   20.30
   1 -10  -6  350.36   20.90
  -1  10  -6  329.97   18.10
  -2 -10  -6  663.93   35.30
  -2 -10  -6  498.65   41.50
   2 -10   6  608.44   31.90
  -2  10  -6  613.84   32.20
   2 -10  -6  527.35   44.00
  -2 -10   6  628.74   35.00
   3 -10   6   82.29    6.40
   3 -10   6  110.19   19.30
  -3 -10  -6   85.39    8.50
  -3 -10  -6   75.89   12.80
   3 -10  -6   61.09   14.60
  -3 -10   6   84.99    8.50
  -3  10  -6   89.19    6.60
  -4 -10  -6   23.10    6.10
   4 -10   6   22.20    3.30
  -4 -10  -6   24.80    4.40
  -4 -10   6   23.20    4.70
  -4  10  -6   25.90    3.10
   4 -10  -6   25.20    9.30
  -5 -10  -6   43.40    5.00
  -5 -10  -6   38.50    6.70
   5 -10   6   44.30    4.20
  -5 -10   6   34.10    5.10
   5 -10  -6   30.20   10.40
  -5  10  -6   48.00    3.90
   6 -10   6   24.20    3.10
  -6 -10  -6   24.30    3.30
  -6  10   6   21.60    4.60
  -6 -10  -6   26.10    4.40
   6 -10  -6   24.50    8.10
  -6  10  -6   16.20    3.30
  -6  10  -6   23.70    2.50
  -6 -10   6   21.60    3.80
  -7  10   6   15.70    2.60
   7 -10   6   22.10    2.80
  -7 -10  -6   20.40    4.00
  -7 -10  -6   26.20    3.20
   7 -10  -6   21.10    7.30
   0 -11   6   13.90    3.90
   0 -11  -6   11.70    6.20
   0 -11  -6   23.50    4.60
   0  11  -6   19.80    3.00
  -1 -11  -6   15.50    7.10
  -1 -11  -6   24.90    4.60
  -1  11  -6   19.40    3.10
  -1 -11   6   17.50    3.90
   1 -11  -6   17.70    6.60
  -2 -11  -6    7.70    5.10
   2 -11   6   10.40    1.80
  -2 -11  -6   11.50    2.80
   2 -11  -6   17.90    7.20
  -2 -11   6    5.50    2.70
  -2  11  -6    9.70    2.10
  -3 -11  -6   32.30    4.50
   3 -11   6   33.80    3.40
  -3 -11  -6   40.70    8.00
  -3 -11   6   37.30    4.80
   3 -11  -6   29.00    8.60
  -3  11  -6   39.30    3.60
   4 -11   6   52.59    5.60
  -4 -11  -6   48.80    5.40
  -4 -11  -6   49.20    7.60
  -4  11  -6   58.79    5.10
  -4 -11   6   43.80    5.30
   4 -11  -6   47.50   11.70
  -5 -11  -6   54.19    4.80
  -5 -11  -6   59.79    6.50
   5 -11   6   53.59    4.40
  -5  11  -6   58.89    4.20
   5 -11  -6   57.29   11.20
  -5 -11   6   55.99    5.20
  -6 -11  -6    1.10    0.90
   6 -11   6    3.40    1.10
  -6 -11  -6    2.40    1.40
  -6 -11   6    0.90    1.10
   0  12  -6   24.00    3.20
   0 -12  -6   27.10    7.50
  -1 -12  -6   23.60    5.50
  -1 -12   6   15.10    3.60
  -2 -12  -6   25.20    3.50
  -2 -12  -6   21.60    5.30
  -2 -12   6   21.00    4.40
   2 -12  -6   15.70    6.00
  -2  12  -6   28.20    2.70
  -3 -12  -6   44.80    3.80
  -3 -12  -6   40.20    6.50
   3 -12  -6   27.50    6.80
  -3  12  -6   39.10    3.30
  -3 -12   6   32.20    4.90
  -4 -12  -6    8.10    3.50
  -4 -12   6   10.50    1.90
   4 -12  -6   11.30    5.50
   0 -13  -6   -2.50    2.80
  -1 -13  -6   10.10    3.40
   1 -13  -6    6.80    4.00
   0   0  -7   13.40   14.90
  -1   0  -7   90.19   21.70
  -1   0  -7   92.59    6.10
  -1   0   7   87.99    5.60
   1   0   7   83.39    6.10
  -2   0  -7 1861.31   89.69
  -2   0  -7 1704.63  109.89
  -2   0   7 1627.44  107.99
   2   0   7 1721.53   89.89
  -2   0   7 1876.51   88.49
   3   0   7  105.29    7.80
  -3   0  -7  125.99   26.20
  -3   0   7  101.29   20.80
  -4   0   7   -2.30   11.50
  -4   0  -7    5.50    2.60
  -4   0  -7    3.40   14.60
   4   0   7   14.30    3.40
  -5   0  -7  265.17   15.30
  -5   0  -7  254.77   33.40
   5   0   7  224.98   15.60
  -5   0   7  245.78   32.50
  -5   0   7  211.98   13.00
  -5   0  -7  226.88   16.40
   5   0  -7  227.28   13.00
  -6   0   7   57.69    6.70
   6   0  -7   56.79    4.60
   6   0   7   49.50    7.70
  -6   0  -7  109.39   25.60
  -6   0   7   34.50   21.30
  -6   0  -7   63.29    7.90
  -6   0   7   59.99    4.60
   7   0   7  838.12   45.30
  -7   0  -7  803.92   66.89
   7   0  -7  764.12   40.40
  -7   0   7  793.22   40.40
  -7   0   7  725.53   67.09
  -7   0   7  746.63   42.50
  -8   0  -7  122.49   33.60
  -8   0   7  105.29    9.10
  -8   0  -7  119.29    8.20
   8   0  -7  121.09    7.50
  -8   0  -7  120.19   10.70
  -8   0   7  112.09    7.20
  -9   0   7   12.80    1.80
   9   0  -7   14.70    2.10
  -9   0   7    7.70    2.90
  -9   0  -7    9.00    1.80
  -9   0  -7    9.90    3.10
  10   0  -7   53.29    3.80
 -10   0  -7   52.89    3.40
 -10   0   7   49.90    6.90
 -10   0  -7   50.09    6.10
  10   0   7   54.99    4.60
  11   0  -7   48.40    3.50
  11   0   7   63.99    4.00
   0   1  -7  946.71   49.10
   0  -1   7  968.50   48.50
   0   1   7  926.01   48.80
   1  -1   7 4978.00  260.67
  -1  -1  -7 5537.65  260.07
  -1   1   7 5453.15  260.47
  -1   1   7 5401.96  277.77
   1   1   7 4901.91  260.77
  -1   1  -7 4486.15  279.37
  -1  -1   7 5677.73  260.07
  -1   1  -7 5284.97  260.97
  -2  -1  -7  220.28   29.40
  -2   1   7  294.57   14.60
   2  -1   7  242.18   15.30
  -2  -1  -7  275.57   14.50
  -2   1   7  240.48   29.80
   2   1   7  245.28   15.10
  -2   1  -7  265.37   15.40
  -2   1  -7  277.97   31.90
  -3  -1  -7  334.57   35.80
  -3   1   7  291.67   15.50
  -3  -1  -7  303.07   16.00
   3  -1   7  259.77   17.30
  -3   1   7  281.07   33.10
   3   1   7  284.07   17.20
  -3  -1   7  270.87   29.60
  -3   1  -7  315.17   17.50
  -3   1  -7  311.17   33.20
  -4   1   7 1185.48   82.39
  -4  -1  -7 1346.07   83.59
  -4   1  -7 1298.17   64.99
  -4   1  -7 1333.07   84.59
  -4  -1   7 1034.40   77.59
  -5  -1  -7  716.73   56.09
  -5  -1  -7  795.42   44.60
   5  -1   7  661.43   38.90
  -5   1   7  656.83   36.00
   5   1  -7  718.33   37.10
  -5   1   7  676.33   58.59
  -5  -1   7  715.23   40.00
  -5  -1   7  662.23   37.90
  -5   1  -7  674.53   39.50
  -5   1  -7  753.92   57.89
  -5   1  -7  755.42   38.70
  -5   1  -7  678.93   36.20
   5   1   7  683.53   38.60
  -5  -1   7  629.64   35.90
  -6   1   7   69.49    5.30
  -6   1   7   61.09    7.70
  -6  -1  -7   78.79    8.50
   6   1  -7   75.59    5.30
  -6   1   7  104.99   29.00
  -6  -1  -7   78.79   22.90
   6  -1   7   74.89    8.90
  -6  -1   7   62.69    4.90
   6  -1  -7   77.99    5.30
  -6  -1   7   81.19   22.70
  -6   1  -7   80.89    9.60
   6   1   7   71.19    8.40
  -6  -1   7   74.39    7.30
  -6  -1   7   80.49   10.40
  -6   1  -7   57.29   25.80
  -7  -1  -7  734.83   39.50
  -7  -1  -7  657.53   56.79
   7  -1   7  678.33   39.40
  -7   1   7  646.24   34.60
  -7   1   7  627.84   66.19
   7   1  -7  630.14   34.40
   7   1   7  744.03   39.80
  -7  -1   7  663.33   37.00
  -7   1  -7  692.73   64.69
  -7  -1   7  565.74   40.50
   7  -1  -7  633.44   34.50
  -7  -1   7  660.13   34.20
  -8   1   7   82.19    7.80
  -8  -1  -7   83.59    9.00
  -8   1   7   41.80   36.70
   8  -1   7   70.09   12.10
  -8  -1  -7   90.79    6.40
  -8  -1  -7   55.49   26.90
  -8   1   7   92.99    6.10
   8   1  -7   83.49    5.90
  -8  -1   7   86.19    5.60
  -8  -1   7   79.59    7.70
   8   1   7   87.79   14.00
  -8   1  -7   89.99    6.90
  -8   1  -7   81.29   36.00
   8  -1  -7   85.29    6.00
  -9   1   7   33.50    5.20
  -9   1   7   38.80    3.20
   9   1  -7   36.10    3.40
  -9  -1  -7   29.40    5.60
  -9  -1  -7   43.90    3.40
   9  -1   7   40.40    4.20
   9  -1  -7   36.60    3.30
  -9   1  -7   34.70    3.70
  -9  -1   7   41.90    4.90
  -9   1  -7   29.40    5.90
  10   1  -7  102.89    6.20
 -10  -1  -7   84.09    8.50
 -10   1   7  103.89    5.70
 -10   1  -7  103.79    6.30
  10   1   7   92.29    6.60
 -10  -1   7   94.79    7.10
 -10   1  -7   93.29    8.70
  10  -1  -7   98.19    6.20
 -11  -1  -7   80.09    7.00
  11  -1  -7   86.29    5.00
 -11   1  -7   84.39    7.00
   0   2   7  778.72   59.69
   0   2  -7  837.22   41.70
   0   2  -7  699.03   65.59
  -1   2   7   10.50   16.70
   1  -2   7   12.80    2.50
   1   2  -7    0.10   27.30
  -1  -2  -7    6.00   15.60
  -1   2  -7   19.30    3.00
   1   2   7   15.30    2.90
  -1  -2   7   14.40    2.20
  -1   2  -7    2.70   16.30
  -2  -2  -7  137.69   29.80
  -2   2   7  199.28   25.80
   2  -2   7  175.88   11.40
  -2   2  -7  177.48   32.30
   2   2   7  166.98   11.30
  -2   2  -7  192.18   11.90
  -3   2   7  837.72   64.29
   3  -2   7  891.31   48.50
  -3  -2  -7  970.30   67.39
   3   2   7  928.41   48.10
  -3   2  -7  926.81   48.70
  -4   2   7  508.95   27.30
  -4  -2  -7  550.04   44.80
  -4   2   7  501.65   48.90
   4  -2   7  497.05   29.60
   4   2   7  496.05   28.90
  -4   2  -7  592.84   51.59
  -4   2  -7  535.45   29.70
   4  -2  -7  501.85   27.00
  -5   2   7  381.76   45.80
  -5  -2  -7  372.46   37.90
   5  -2   7  370.76   23.40
  -5   2   7  379.06   20.50
  -5  -2  -7  388.56   24.20
  -5  -2  -7  376.96   24.20
   5  -2   7  386.76   23.80
  -5  -2   7  389.16   22.40
   5   2   7  366.86   22.60
  -5   2  -7  404.26   46.50
  -5  -2   7  342.47   19.90
   5  -2  -7  390.76   20.30
  -5   2  -7  350.26   20.60
  -5   2  -7  399.06   23.50
   6  -2   7  775.92   44.80
   6   2  -7  785.32   42.30
  -6  -2  -7  822.42   59.69
  -6   2   7  722.73   42.60
  -6   2   7  751.82   71.69
   6  -2   7  853.81   46.80
  -6  -2  -7  873.71   46.80
  -6  -2  -7  750.42   45.30
  -6   2  -7  915.51   46.90
  -6   2  -7  840.82   42.60
   6   2   7  833.12   46.00
  -6   2  -7  885.31   73.19
  -6  -2   7  859.61   45.00
   6  -2  -7  845.02   42.60
  -6  -2   7  906.11   47.10
  -6  -2   7  756.12   42.00
  -7  -2  -7   10.30    3.70
  -7  -2  -7    5.60    3.40
  -7   2   7  -10.60   30.80
   7  -2   7   12.40    5.70
  -7   2   7    4.90    1.40
  -7  -2  -7   16.40   18.80
   7   2  -7    9.00    2.20
  -7  -2  -7    3.60    2.50
  -7   2  -7   39.90   31.40
   7   2   7    5.00    4.90
  -7  -2   7    7.10    1.50
   7  -2  -7    9.90    2.00
  -7  -2   7    1.40    2.20
  -7  -2   7   11.90    4.90
  -7   2  -7    1.10    6.50
  -8  -2  -7   11.70    4.00
  -8  -2  -7   -0.80   28.00
  -8  -2  -7   10.20   18.70
   8   2  -7    9.50    2.10
  -8   2   7  -29.80   41.70
  -8  -2  -7    8.20    3.30
   8  -2   7    8.40    7.30
   8   2   7    6.60    8.70
  -8  -2   7    3.90    1.30
  -8   2  -7   -1.60   39.70
  -8   2  -7    9.30    2.50
   9  -2   7   67.69    5.60
   9   2  -7   71.79    5.00
  -9  -2  -7   64.99    7.70
  -9   2   7   61.39    4.70
  -9   2  -7   66.29    5.60
  -9  -2   7   68.29    6.50
  -9   2  -7   61.19    7.40
   9  -2  -7   73.99    5.00
 -10  -2  -7   70.49    7.40
 -10   2   7   84.29    4.90
  10   2   7   62.49    6.10
 -10   2  -7   83.09    8.60
 -10  -2   7   77.99    6.10
 -10   2  -7   73.79    6.10
  10  -2  -7   84.49    5.30
  11  -2   7    3.00    1.50
 -11  -2  -7    3.50    1.70
  11  -2  -7    3.20    0.80
 -11  -2   7    3.10    2.10
 -11   2  -7    2.60    2.20
   0   3   7  450.15   44.70
   0  -3   7  464.25   24.20
   0   3  -7  440.86   57.29
   0   3  -7  423.66   24.90
   1  -3   7  200.78   12.70
   1   3  -7  219.58   13.20
  -1  -3  -7  154.28   29.90
  -1   3   7  165.78   33.40
  -1  -3   7  225.18   12.10
  -1   3  -7  208.08   13.50
  -1   3  -7  210.58   40.90
  -2  -3  -7  109.99   25.90
  -2   3   7  136.59   29.80
   2  -3   7  116.69    8.70
  -2   3  -7  129.69    9.50
  -2   3  -7  129.69   26.50
   2   3   7  108.69    8.70
   3  -3   7 1517.95   81.89
  -3  -3  -7 1587.74   99.79
  -3   3   7 1416.86  101.99
  -3   3  -7 1670.23   82.79
   3   3   7 1566.64   81.69
  -3   3  -7 1713.33  103.99
   4  -3   7  289.27   19.30
   4  -3   7  320.57   18.80
  -4  -3  -7  277.97   31.00
  -4   3   7  325.67   44.20
  -4  -3  -7  343.37   22.90
  -4   3   7  296.87   17.00
  -4  -3  -7  289.57   21.00
   4   3   7  281.67   18.50
  -4  -3   7  335.77   21.00
  -4   3  -7  303.47   19.80
  -4  -3   7  316.67   19.00
  -4   3  -7  292.57   17.60
  -4   3  -7  347.47   43.60
  -4  -3   7  310.17   16.90
  -5  -3  -7  -16.00   39.00
  -5  -3  -7   22.20    5.20
  -5   3   7   13.20    2.40
  -5   3   7   24.10   26.90
   5  -3   7   13.10    4.20
  -5  -3  -7   16.70    5.10
  -5  -3  -7   15.20   14.40
  -5  -3   7   11.00    2.00
  -5  -3   7   13.70    3.90
  -5   3  -7   20.90   26.80
   5   3   7   15.30    4.10
  -5  -3   7   16.50    3.50
  -5   3  -7   11.50    2.40
   5  -3  -7   16.60    2.20
  -5   3  -7   14.80    4.70
   6  -3   7   43.90    7.50
  -6   3   7   46.70   30.50
   6  -3   7   27.80    4.90
  -6  -3  -7   -7.70   46.80
  -6  -3  -7   31.80    5.70
  -6  -3  -7   36.70    6.80
  -6  -3  -7   30.00   17.40
  -6   3  -7   29.30   32.60
  -6  -3   7   26.80    3.00
  -6   3  -7   42.70    7.60
  -6   3  -7   32.00    3.80
  -6  -3   7   48.60    7.50
   6   3   7   25.20    5.20
  -7  -3  -7  703.03   43.20
  -7  -3  -7  844.92   44.90
   7  -3   7  690.43   44.40
  -7   3   7  791.32   40.40
   7  -3   7  718.73   42.20
  -7  -3  -7  716.63   42.40
  -7   3  -7  756.32   39.70
  -7  -3   7  805.72   42.60
   7   3   7  781.72   44.70
   7  -3  -7  786.62   39.90
  -7   3  -7  773.02   45.60
  -7  -3   7  827.32   44.20
  -8  -3  -7  118.49    9.30
  -8  -3  -7  129.29   12.40
  -8   3   7   61.59   47.40
   8  -3   7   92.99   10.60
  -8   3   7  119.69    7.90
  -8  -3  -7  122.49   12.10
  -8   3  -7  128.99    9.20
  -8  -3   7  112.19   10.40
   8  -3  -7  117.29    7.70
  -8  -3   7  115.59   11.10
  -8   3  -7   21.50   46.90
   9  -3   7   80.39    6.30
  -9  -3  -7   92.39    8.80
  -9   3   7   81.09    5.70
  -9  -3   7   87.69    7.40
  -9   3  -7   86.59    8.40
   9  -3  -7   81.69    5.60
  -9   3  -7   78.79    6.40
  10  -3   7   70.09    5.10
 -10   3   7   68.59    4.60
 -10  -3  -7   64.69    6.60
 -10   3  -7   68.89    5.00
 -10  -3   7   74.39    5.70
 -10   3  -7   70.79    6.90
  10  -3  -7   70.39    4.60
   0  -4   7 1596.24   71.99
   0   4  -7 1309.37   73.39
   0   4   7 1199.38  102.59
   1  -4   7  371.86   20.30
  -1   4   7  303.57   51.79
   1   4  -7  321.27   20.30
  -1   4  -7  331.17   20.90
  -1   4  -7  330.97   45.50
  -1  -4   7  379.46   19.60
  -2   4   7  292.17   49.20
   2  -4   7  340.27   19.90
  -2  -4  -7  259.17   36.40
  -2   4  -7  352.36   21.10
   2   4   7  335.27   20.50
  -2   4  -7  360.86   42.90
  -3   4   7  174.18   39.40
  -3  -4  -7  113.29   23.60
  -3  -4  -7  118.09   17.40
   3  -4   7  152.38   10.40
   3  -4   7  141.19   11.10
  -3  -4  -7  155.98   13.50
  -3  -4   7  167.08   12.50
   3  -4  -7  147.79    8.70
   3   4   7  132.19   10.80
  -3   4  -7  111.59   35.30
  -3   4  -7  139.39   11.70
  -3  -4   7  167.88   10.70
  -3   4  -7  163.58    9.60
  -4  -4  -7   43.70   16.60
   4  -4   7   45.20    6.90
  -4  -4  -7   69.39    8.90
  -4   4   7   51.69   34.40
  -4   4   7   60.19    5.20
   4  -4   7   57.89    6.20
  -4  -4  -7   85.99   11.70
  -4  -4  -7   57.49    9.80
  -4  -4  -7   13.70   28.30
   4   4   7   63.99    6.80
  -4   4  -7   58.09    7.70
  -4  -4   7   56.99    8.10
   4  -4  -7   64.79    4.60
  -4  -4   7   66.59    4.80
  -4  -4   7   58.99    6.20
  -4   4  -7   66.19    5.30
  -4   4  -7   32.90   32.60
  -5  -4  -7   10.70   12.40
  -5   4   7    7.50    2.00
  -5  -4  -7    7.70    3.80
  -5  -4  -7    5.30    3.30
   5  -4   7    8.00    2.60
  -5  -4  -7   -8.40   24.10
  -5  -4  -7   12.80    4.60
   5  -4   7    6.00    4.00
  -5  -4   7    7.60    3.70
  -5   4  -7    7.70    2.00
   5  -4  -7    4.90    1.40
  -5  -4   7   10.80    1.80
  -5   4  -7    1.20    5.90
  -5  -4   7   11.50    2.90
   5   4   7    4.40    2.80
  -5   4  -7   46.40   29.90
   6  -4   7  103.49   11.40
  -6  -4  -7   79.29    8.80
   6  -4   7   76.09    8.30
  -6  -4  -7   95.39   10.30
  -6   4   7   92.09    6.60
  -6  -4  -7   88.99    9.50
  -6  -4   7   88.69    9.60
  -6   4  -7  104.69   12.10
  -6   4  -7  116.99   45.50
  -6   4  -7   87.09    6.70
   6  -4  -7   89.09    6.20
   6   4   7   93.79   10.40
  -6  -4   7   85.99    8.10
  -7  -4  -7   63.29    7.80
  -7  -4  -7   61.59    7.20
  -7  -4  -7   66.29    8.30
  -7   4   7   84.99   49.60
   7  -4   7   47.60    9.10
   7  -4   7   61.59    7.20
  -7   4   7   65.89    5.30
  -7   4  -7   49.99   10.00
   7  -4  -7   68.09    5.00
  -7  -4   7   75.39    8.60
  -7   4  -7   38.20   49.90
  -7  -4   7   64.19    6.80
   7   4   7   61.89    9.90
  -7   4  -7   60.59    5.10
   8  -4   7   86.79    8.70
  -8   4   7   87.09    6.30
   8  -4   7   92.09    6.80
  -8  -4  -7   84.89    7.40
  -8  -4  -7   91.89    9.10
  -8   4   7   35.30   64.19
  -8   4  -7   70.29   61.59
  -8  -4   7   90.59    9.10
   8  -4  -7   83.49    6.00
  -8   4  -7   84.39    7.20
  -8  -4   7   91.59    7.90
  -9  -4  -7   46.30    6.00
   9  -4   7   30.30    5.30
  -9   4   7   42.00    3.60
  -9  -4  -7   48.20    6.70
  -9  -4  -7   46.60    6.10
   9  -4   7   36.70    3.80
  -9  -4   7   49.00    4.90
  -9   4  -7   42.10    4.30
  -9   4  -7   51.09    6.20
   9  -4  -7   43.60    3.50
 -10   4   7   30.90    2.60
  10  -4   7   30.90    2.90
 -10  -4  -7   37.80    4.70
 -10   4  -7   34.80    3.10
 -10  -4   7   31.50    3.50
 -10   4  -7   37.20    4.70
  10  -4  -7   29.80    2.60
   0  -5   7  652.03   32.40
   0   5  -7  518.75   32.80
   0  -5   7  585.94   31.40
   1   5  -7  485.65   30.10
   1  -5   7  551.14   28.80
   1  -5   7  541.75   29.70
  -1  -5   7  542.45   28.90
  -1   5  -7  475.85   30.50
  -1  -5   7  513.95   31.70
  -1  -5   7  588.94   29.80
   2   5  -7  359.86   22.40
  -2  -5  -7  388.66   31.10
  -2   5   7  329.67   61.29
   2  -5   7  349.37   22.10
  -2  -5   7  375.16   20.40
  -2   5  -7  357.76   23.40
   2  -5  -7  394.26   19.70
  -2  -5   7  393.76   26.80
  -2   5  -7  368.36   20.50
  -3  -5  -7   21.60   26.90
   3   5  -7   75.69    7.70
  -3  -5  -7   86.49   21.60
  -3  -5  -7   73.89   13.50
   3  -5   7   79.19    8.20
   3  -5   7   88.49    7.00
  -3  -5  -7   81.89    9.90
  -3   5   7   79.39    6.30
  -3   5   7   11.90   45.30
   3   5   7   76.49    8.10
  -3  -5   7   76.29    6.80
  -3  -5   7   87.79    5.80
  -3   5  -7   72.69    9.00
   3  -5  -7   80.59    5.40
  -3   5  -7   76.89   48.50
  -3  -5   7   85.99    9.00
  -3   5  -7   80.59    6.30
  -4  -5  -7    7.00   12.50
  -4  -5  -7   18.30    6.80
  -4   5   7   23.50   46.20
  -4  -5  -7   29.10   19.90
  -4  -5  -7   15.50    4.90
   4  -5   7   18.80    3.50
  -4   5   7   13.70    2.50
   4  -5  -7   21.00    2.30
  -4   5  -7   12.40    6.80
  -4   5  -7   26.60   48.10
  -4  -5   7   23.10    3.50
  -4  -5   7   22.70    4.00
   4   5   7   18.50    5.70
  -4   5  -7   14.70    2.70
  -5  -5  -7  161.78   18.30
  -5  -5  -7  139.69   13.80
  -5   5   7  132.59   56.19
  -5  -5  -7  152.08   12.80
  -5   5  -7  188.88   58.19
   5  -5  -7  152.88    9.30
  -5  -5   7  169.28   14.80
  -5  -5   7  141.59   11.10
  -5   5  -7  168.68   14.90
  -5   5  -7  152.58   10.20
   5   5   7  173.18   13.90
  -6   5   7    6.40    1.90
  -6  -5  -7    4.90    3.30
  -6   5   7   70.29   59.19
   6  -5   7    5.30    1.90
   6  -5   7   11.40    6.50
  -6  -5  -7    8.50    3.20
   6  -5   7    4.60    2.80
  -6  -5  -7    1.50    3.40
  -6   5  -7    6.00    1.90
  -6   5  -7    1.90    6.30
  -6   5  -7    3.50   59.79
   6   5   7    8.50    5.30
   6  -5  -7    5.00    1.40
  -6  -5   7   10.40    3.70
  -6  -5   7    8.80    3.00
   7  -5   7  196.88   13.40
   7  -5   7  167.78   18.50
  -7  -5  -7  208.48   14.60
  -7  -5  -7  182.38   15.20
  -7   5   7  194.18   11.90
   7  -5   7  189.58   12.00
  -7  -5  -7  184.18   14.00
  -7   5   7   53.99   71.39
   7  -5  -7  189.18   11.30
  -7  -5   7  199.28   13.60
  -7   5  -7  198.68   13.00
   7   5   7  186.08   18.90
  -7   5  -7  203.28   20.20
  -7  -5   7  190.48   15.20
  -7   5  -7  201.38   11.70
  -7   5  -7  147.99   74.39
  -8  -5  -7   71.79    7.80
  -8  -5  -7   77.29    8.30
  -8  -5  -7   69.99    6.60
   8  -5   7   67.29    5.60
  -8   5   7   72.99    5.60
   8  -5   7   83.19    7.50
  -8  -5   7   95.39    8.60
  -8  -5   7   73.89    6.90
   8  -5  -7   65.99    5.00
  -8   5  -7   77.89    6.60
  -9  -5  -7  113.59    7.70
   9  -5   7  107.19    7.30
  -9  -5  -7  103.39    9.50
  -9  -5  -7  124.79    9.80
  -9   5   7  109.39    7.20
   9  -5   7  120.69    9.00
  -9  -5   7  116.49    8.30
   9  -5  -7  110.69    6.90
  -9   5  -7  115.99    9.80
  -9  -5   7  117.19   11.40
  -9   5  -7  112.39    7.90
 -10   5   7  120.29    7.00
  10  -5   7  112.39    7.00
 -10   5  -7   98.89    8.20
  10  -5  -7  122.39    6.80
 -10  -5   7  133.09    9.60
 -10   5  -7  121.59    7.40
   0   6  -7  199.28   14.50
   0  -6  -7  173.88   26.50
   0   6  -7  200.68   11.90
   0  -6   7  201.68   12.10
   0  -6   7  179.48   15.70
  -1  -6  -7  429.16   27.30
   1  -6   7  440.36   26.10
   1   6  -7  405.36   24.90
   1  -6   7  425.26   24.60
   1  -6   7  426.96   22.90
  -1  -6  -7  375.26   34.30
   1  -6  -7  317.07   34.70
  -1  -6   7  430.16   26.10
  -1   6  -7  418.96   25.70
  -1   6  -7  370.66   22.60
  -1  -6   7  436.46   23.30
  -1  -6   7  387.86   22.20
   2   6  -7  145.89   11.80
   2  -6   7  139.49    9.90
   2  -6   7  146.19   11.70
   2  -6   7  135.19    9.20
  -2  -6  -7  147.19   19.70
  -2  -6  -7  119.79   12.90
  -2  -6  -7  104.09   26.80
  -2  -6   7  167.48   12.90
   2  -6  -7  159.98    8.50
  -2  -6   7  148.09    9.00
  -2   6  -7  154.08    9.50
  -2  -6   7  137.29    9.80
  -2   6  -7  139.69   12.50
  -3  -6  -7   78.89    9.40
  -3  -6  -7   61.19   12.00
  -3   6   7   61.79    5.80
  -3  -6  -7   46.30   17.90
  -3  -6  -7   80.59   24.00
   3  -6   7   55.89   10.30
   3   6  -7   67.59    8.00
   3  -6   7   64.99    6.20
   3  -6   7   58.89    5.20
  -3  -6   7   56.29    5.00
  -3  -6   7   62.49    8.40
   3   6   7   61.89    8.10
  -3  -6   7   66.89    6.10
  -3   6  -7   67.19    9.00
   3  -6  -7   60.89    4.40
  -3   6  -7   67.39    5.50
   4  -6   7  206.08   12.30
  -4   6   7  199.58   12.50
   4   6  -7  199.28   15.50
  -4  -6  -7  193.98   16.30
   4  -6   7  237.08   15.90
  -4  -6  -7  216.38   28.60
   4  -6   7  203.08   15.80
  -4  -6   7  190.48   16.70
   4  -6  -7  187.68   11.80
  -4  -6   7  212.88   13.80
  -4   6  -7  183.48   13.00
  -4   6  -7  220.78   18.90
   4   6   7  211.98   15.80
   5  -6   7   21.10    3.80
  -5   6   7   26.80    3.60
  -5  -6  -7   21.40    5.20
   5  -6   7   21.30    3.40
   5   6  -7   24.40    6.10
  -5  -6  -7   40.70    8.70
   5  -6   7   31.80    7.40
   5   6   7   26.50    6.20
  -5   6  -7   16.90    6.30
  -5  -6   7   25.30    4.10
  -5  -6   7   27.80    5.70
   5  -6  -7   28.90    2.80
  -5   6  -7   20.80    3.20
   6  -6   7  162.38   11.40
   6  -6   7  168.28   18.50
   6  -6   7  166.18   10.20
   6   6  -7  138.99   15.50
  -6  -6  -7  159.08   14.50
  -6  -6  -7  146.39   12.50
  -6   6   7  170.98   10.40
  -6  -6  -7  162.98   12.90
  -6   6  -7  205.58   20.30
  -6  -6   7  149.79   11.30
   6  -6  -7  154.68    9.40
  -6   6  -7  153.58   10.20
  -6  -6   7  133.39   13.00
  -6   6  -7  140.59   10.90
   6   6   7  158.78   16.80
  -7  -6  -7  194.38   15.20
  -7  -6  -7  210.08   14.20
   7  -6   7  174.48   12.80
  -7   6   7  196.18   11.80
  -7  -6  -7  194.68   13.80
   7  -6   7  172.58   11.50
  -7   6  -7  198.18   12.80
  -7   6  -7  188.58   11.50
  -7  -6   7  191.58   14.50
   7  -6  -7  194.98   11.10
  -7  -6   7  189.58   13.10
   8  -6   7    5.90    2.60
  -8   6   7    9.20    1.80
  -8  -6  -7    4.80    2.70
  -8  -6  -7    6.40    2.10
  -8  -6  -7   10.80    3.30
   8  -6   7    4.90    1.50
  -8  -6   7    6.80    2.20
   8  -6  -7    5.90    1.30
  -8   6  -7    5.70    1.80
  -8  -6   7    6.20    2.70
  -9  -6  -7  192.08   13.50
  -9   6   7  186.98   11.20
  -9  -6  -7  218.18   11.80
  -9  -6  -7  215.88   12.80
   9  -6   7  197.58   11.20
   9  -6   7  196.38   12.30
  -9   6  -7  199.48   13.00
  -9   6  -7  189.88   11.80
  -9  -6   7  184.88   12.10
   9  -6  -7  189.48   10.80
   0   7  -7  195.48   15.20
   0  -7  -7  221.08   24.40
   0  -7   7  181.18   11.50
   0   7  -7  183.18   11.60
   0  -7   7  180.78   14.70
   0  -7  -7  172.48   15.70
   1   7  -7   97.99    7.50
  -1  -7  -7   68.59   14.10
   1  -7   7  110.39    7.60
   1   7  -7   91.89   10.00
  -1  -7  -7   48.90   28.90
  -1  -7  -7   85.29   10.90
   1  -7   7  120.49   11.30
  -1   7  -7  100.29    7.20
  -1   7  -7   96.39   10.60
  -1  -7   7   89.49   10.10
  -1  -7   7   92.89    6.80
   1  -7  -7   87.89   16.70
  -2  -7  -7  432.86   48.20
  -2  -7  -7  551.14   35.10
  -2  -7  -7  520.35   41.30
   2   7  -7  562.34   34.00
   2  -7   7  589.24   31.40
   2  -7   7  597.04   33.90
   2  -7  -7  513.05   42.90
  -2   7  -7  610.74   35.50
   2  -7  -7  581.44   29.10
  -2   7  -7  583.14   30.60
  -2  -7   7  557.14   34.00
  -2  -7   7  591.74   29.50
  -2  -7   7  555.54   31.00
   3  -7   7  103.19    8.30
  -3   7   7  105.99    8.40
   3  -7   7  103.19   12.10
   3  -7   7   96.19    7.10
  -3  -7  -7  103.49   11.30
   3   7  -7  100.89   10.90
  -3  -7  -7   95.49   15.70
  -3   7  -7  106.79    7.70
   3  -7  -7  113.49    6.70
  -3  -7   7  115.89   10.90
   3   7   7  106.99   11.40
  -3  -7   7  114.89    8.50
  -3   7  -7   96.49   12.30
   4  -7   7   11.90    5.90
   4   7  -7   10.60    5.10
   4  -7   7    6.50    1.90
  -4   7   7    5.90    2.30
   4  -7   7    7.70    2.10
  -4  -7  -7    9.10    5.20
  -4  -7  -7   15.20    5.00
   4  -7  -7    9.20    1.60
  -4   7  -7   11.00    2.30
  -4  -7   7    9.00    3.90
  -4  -7   7   11.40    2.90
   4   7   7   14.20    5.80
  -4   7  -7   12.10    6.50
   5  -7   7  203.38   12.10
   5   7  -7  173.38   16.90
  -5  -7  -7  238.58   19.70
   5  -7   7  194.18   18.00
   5  -7   7  209.08   13.70
  -5  -7  -7  211.48   16.00
  -5   7   7  202.18   12.60
  -5  -7   7  212.48   16.20
  -5   7  -7  192.78   19.10
   5  -7  -7  212.38   11.60
  -5   7  -7  190.98   13.60
  -5  -7   7  202.28   13.60
  -5   7  -7  206.98   12.80
   5   7   7  192.48   16.40
  -6  -7  -7   25.90    7.20
   6  -7   7   16.00    3.20
   6  -7   7   28.10    3.10
  -6   7   7   21.90    3.30
  -6  -7  -7   23.90    5.60
  -6   7  -7   24.00    3.70
   6  -7  -7   25.70    2.60
  -6  -7   7   23.50    4.40
  -6  -7   7   30.60    7.10
  -6   7  -7   20.80    3.70
  -7  -7  -7  267.27   18.10
   7  -7   7  259.27   15.80
  -7   7   7  275.67   14.80
  -7  -7  -7  229.08   16.00
   7  -7   7  260.47   14.20
  -7   7  -7  256.37   15.40
  -7  -7   7  241.48   17.10
   7  -7  -7  236.58   13.70
  -7  -7   7  231.28   15.50
  -7   7  -7  247.18   14.40
  -8  -7  -7   80.09    6.40
  -8   7   7   85.89    5.70
  -8  -7  -7   82.99    7.70
   8  -7   7   77.39    6.40
  -8  -7   7   78.79    7.20
  -8   7  -7   59.69    7.60
  -8  -7   7   76.29    6.20
  -8   7  -7   83.79    6.90
   8  -7  -7   71.39    4.90
   9  -7   7   71.69    4.40
   9  -7   7   63.99    5.60
  -9  -7  -7   64.69    6.20
  -9  -7  -7   72.29    4.90
  -9   7   7   66.09    4.60
   9  -7  -7   71.59    4.50
  -9   7  -7   70.59    5.60
  -9  -7   7   65.59    5.10
  -9  -7   7   74.09    5.50
   0  -8  -7    1.50    3.70
   0  -8   7   -3.40    3.60
   0  -8   7    0.20    1.40
   0  -8  -7    0.40    6.70
   0   8  -7    1.90    4.80
   0   8  -7    6.00    2.60
  -1  -8  -7  108.49   16.70
   1   8  -7   93.79   11.40
   1  -8   7   89.49    7.00
  -1  -8  -7   23.50   29.10
  -1  -8  -7   81.89   10.40
  -1  -8   7   75.09    9.50
  -1   8  -7   91.59    6.90
   1  -8  -7   90.49   10.90
  -1  -8   7   89.79    6.20
  -1   8  -7   81.79   11.50
   1  -8  -7   80.99   17.50
   2  -8   7  228.38   14.00
  -2  -8  -7  254.77   24.60
   2   8  -7  208.98   17.90
  -2  -8  -7  217.88   17.50
   2  -8  -7  217.68   17.50
  -2   8  -7  234.08   13.80
  -2  -8   7  221.98   13.90
  -2   8  -7  224.18   18.90
  -2  -8   7  228.88   17.00
   2  -8  -7  184.88   24.20
  -3  -8  -7  192.58   20.70
   3   8  -7  158.08   16.10
  -3  -8  -7  181.78   15.20
   3  -8   7  196.88   12.50
   3  -8  -7  172.78   22.50
  -3  -8   7  173.58   12.10
  -3   8  -7  187.78   18.10
   3  -8  -7  193.98   16.10
  -3   8  -7  206.28   12.20
  -3  -8   7  208.58   15.50
   3   8   7  168.78   15.90
   4   8  -7   16.00    9.60
   4  -8   7   18.80    3.50
  -4  -8  -7    9.80    5.50
  -4  -8  -7   14.10    3.80
  -4  -8   7   14.90    3.10
  -4   8  -7   21.70    9.80
  -4   8  -7    9.70    4.30
   4  -8  -7   21.80    2.40
   4   8   7    9.00    7.00
  -4  -8   7    9.60    3.70
   4  -8  -7   15.90    6.20
  -4   8  -7   14.90    2.90
  -5  -8  -7  283.97   21.20
  -5   8   7  315.77   17.50
   5  -8   7  318.87   16.40
   5  -8   7  284.77   18.80
  -5  -8  -7  288.17   23.50
  -5  -8   7  320.47   22.80
  -5   8  -7  306.27   18.20
  -5   8  -7  309.07   18.70
  -5  -8   7  269.67   17.90
   5  -8  -7  304.07   16.10
  -6  -8  -7  103.89    9.10
  -6  -8  -7  104.19   10.60
   6  -8   7   99.99    8.00
  -6   8   7  104.19    7.30
   6  -8   7  109.09    6.60
  -6  -8   7   96.59    7.80
   6  -8  -7  109.19    6.30
  -6   8  -7  108.89    8.30
  -6   8  -7   96.19    7.10
  -6  -8   7   91.79    9.40
  -7  -8  -7  227.08   16.60
  -7   8   7  273.57   14.50
  -7  -8  -7  247.78   15.50
   7  -8   7  269.07   15.30
   7  -8   7  268.57   13.50
  -7  -8   7  227.48   16.10
  -7  -8   7  225.58   14.70
  -7   8  -7  237.98   13.90
  -8  -8  -7   65.79    5.20
  -8  -8  -7   61.59    6.20
  -8   8   7   67.59    4.70
   8  -8   7   71.89    5.50
  -8  -8   7   65.29    5.80
  -8  -8   7   61.19    5.10
  -8   8  -7   71.49    5.30
   8  -8  -7   72.49    4.20
   0   9  -7  402.56   28.00
   0   9  -7  384.76   22.00
   0  -9  -7  373.86   33.70
   0  -9   7  337.17   24.10
   0  -9   7  407.56   21.30
   0  -9  -7  438.26   26.20
  -1  -9  -7  186.68   34.10
   1  -9   7  253.27   14.20
   1   9  -7  233.08   14.40
  -1  -9  -7  230.38   17.80
   1  -9   7  235.58   16.60
  -1  -9  -7  199.38   34.40
  -1  -9  -7  230.08   24.90
   1   9  -7  196.58   19.80
  -1   9  -7  263.17   14.80
   1  -9  -7  244.08   26.30
  -1   9  -7  247.38   21.10
  -1  -9   7  242.38   17.30
   1  -9  -7  262.57   18.20
  -2  -9  -7   51.39    7.50
  -2  -9  -7   41.80   10.90
   2  -9   7   56.79    5.10
   2   9  -7   39.10   10.40
  -2   9  -7   62.99   11.40
  -2  -9   7   48.90    7.40
   2  -9  -7   47.00    8.50
   2  -9  -7   48.40   11.80
  -2   9  -7   56.49    5.10
  -3  -9  -7   78.59    9.30
  -3  -9  -7   93.09   13.90
   3  -9   7   79.69    6.60
   3  -9  -7   75.69   16.20
  -3   9  -7   84.99    7.10
  -3  -9   7   73.19    8.60
  -4  -9  -7  223.18   20.50
   4  -9   7  235.08   14.50
  -4   9   7  262.77   14.40
  -4  -9  -7  212.58   16.30
   4  -9  -7  189.38   23.30
  -4  -9   7  236.78   14.30
  -4  -9   7  212.28   16.40
  -4   9  -7  237.48   14.00
  -5  -9  -7   83.69   10.30
   5  -9   7   90.89    7.00
  -5   9   7   88.59    6.80
  -5  -9  -7   74.59    7.80
  -5   9  -7   83.59    8.50
  -5  -9   7   83.89    8.50
  -5   9  -7   87.19    6.30
  -5  -9   7   84.89    6.60
   5  -9  -7   84.49   15.70
  -6   9   7  160.88    9.60
  -6  -9  -7  148.29   12.30
  -6  -9  -7  140.69   10.80
   6  -9   7  152.38   10.20
  -6   9  -7  162.48   10.60
  -6  -9   7  152.88   11.60
  -6   9  -7  158.08    9.50
   6  -9  -7  161.68   19.70
  -6  -9   7  151.58    9.80
  -7  -9  -7   44.00    5.10
  -7   9   7   36.30    4.40
   7  -9   7   38.90    4.00
  -7  -9  -7   45.50    4.30
  -7  -9   7   44.30    3.80
  -7   9  -7   39.90    4.30
  -7  -9   7   42.70    4.80
  -8  -9  -7   96.39    7.60
  -8   9   7  110.09    6.50
  -8  -9  -7  114.09    7.00
  -8   9  -7   94.09    6.60
  -8  -9   7  117.69    7.10
  -8  -9   7  112.69    7.10
   0 -10   7    3.00    3.20
   0 -10  -7    9.20    5.80
   0 -10  -7    2.50    3.10
   0  10  -7    4.90    2.20
   0 -10   7    0.70    1.40
  -1 -10  -7  147.29   18.60
   1 -10   7  158.88    9.50
  -1 -10  -7  171.28   12.90
   1  10  -7  166.08   11.50
   1 -10  -7  123.89   18.40
  -1  10  -7  151.08   10.30
   1 -10  -7  174.68   12.90
  -1 -10   7  150.98   12.10
  -2 -10  -7   29.90    5.60
  -2 -10  -7   31.20    9.10
   2 -10   7   28.60    3.50
   2 -10  -7   31.70    9.80
  -2  10  -7   34.50    3.90
  -2 -10   7   40.90    5.70
  -3 -10  -7  172.98   18.00
  -3 -10  -7  164.28   13.10
   3 -10   7  174.58   11.20
  -3 -10   7  174.58   13.30
  -3  10  -7  210.28   11.60
   3 -10  -7  167.08   21.20
   4 -10   7    8.20    1.90
   4 -10   7  -12.30   13.10
  -4 -10  -7    5.50    3.90
  -4 -10  -7    7.90    2.40
  -4 -10   7   10.40    2.80
  -4  10  -7    7.30    1.80
   4 -10  -7   13.50    7.10
  -5 -10  -7   95.69    9.90
  -5 -10  -7   95.89    8.10
   5 -10   7  112.69    7.40
   5 -10   7  109.79   22.60
  -5 -10   7   98.59    8.50
  -5  10  -7  109.89    6.90
  -6  10   7   22.50    3.10
   6 -10   7   23.40    2.90
  -6 -10  -7   21.40    3.00
  -6 -10  -7   19.80    3.80
  -6  10  -7   21.80    2.30
  -6 -10   7   25.30    3.50
   6 -10  -7   18.90    6.70
  -6  10  -7   15.40    4.00
  -7 -10  -7  277.07   16.40
   7 -10   7  285.67   15.50
  -7  10   7  264.67   14.90
  -7 -10  -7  286.37   15.50
  -7 -10   7  279.37   15.90
   0  11  -7    0.40    2.20
   0 -11  -7    0.70    3.50
   0 -11   7   -0.30    2.90
   0 -11  -7    3.80    5.60
  -1 -11  -7   18.80    6.80
  -1 -11  -7   34.00    5.10
  -1 -11   7   25.60    4.60
   1 -11  -7   28.60    8.80
   1 -11  -7   12.90    4.60
  -1  11  -7   24.30    3.40
  -2 -11  -7  188.68   12.00
  -2 -11  -7  153.38   16.10
  -2  11  -7  182.08   10.50
   2 -11  -7  152.68   17.80
  -2 -11   7  155.88   11.70
  -3 -11  -7   74.79    9.80
   3 -11  -7   61.39   12.20
  -3  11  -7   84.49    7.20
  -3 -11   7   73.39    7.80
  -4 -11  -7   53.79    5.00
   4 -11   7   52.59    4.20
  -4 -11  -7   49.80    7.00
  -4 -11   7   52.99    5.20
   4 -11  -7   43.40    9.60
  -4  11  -7   52.39    4.10
  -5 -11  -7   12.30    2.30
   5 -11   7    8.50    1.60
  -5 -11  -7   14.10    3.20
  -5  11  -7    9.00    1.50
   5 -11  -7    7.40    5.50
  -5 -11   7    8.30    2.00
   0  12  -7   -0.50    1.90
   0 -12  -7    2.50    3.80
  -1 -12  -7   42.00    4.70
  -1 -12  -7   38.90    7.60
   1 -12  -7   32.50    7.80
  -1  12  -7   49.50    4.10
  -2 -12  -7   30.10    5.80
  -2  12  -7   30.60    2.80
   2 -12  -7   21.00    6.20
  -3 -12  -7   26.20    3.00
  -3 -12  -7   25.40    5.10
  -3  12  -7   26.60    2.50
   3 -12  -7   20.40    8.40
  -3 -12   7   22.70    3.00
  -4 -12  -7   42.80    4.80
  -4 -12  -7   39.00    3.30
  -4 -12   7   31.30    3.30
   4 -12  -7   28.90    6.70
   0   0  -8   12.00   24.80
   0   0   8    2.90    1.30
   0   0  -8    3.60    1.50
  -1   0  -8   90.79    6.40
  -1   0  -8   65.49   22.50
   1   0   8   88.79    6.50
  -1   0   8   90.19    5.90
  -2   0   8  930.01   45.20
  -2   0  -8  876.91   46.40
   2   0   8  867.71   46.80
  -2   0  -8  887.31   68.19
  -3   0  -8  438.96   46.00
   3   0   8  387.66   23.90
  -3   0   8  417.76   41.30
  -3   0  -8  451.35   23.70
  -4   0   8  403.46   21.90
   4   0   8  374.46   23.90
  -4   0   8  405.56   42.10
   4   0  -8  431.26   21.90
  -4   0  -8  419.06   23.30
  -4   0  -8  433.86   45.40
  -5   0  -8    2.80   18.40
  -5   0  -8   19.40    4.40
  -5   0  -8    9.00    3.00
   5   0  -8   19.80    2.50
  -5   0   8   21.20    5.00
  -5   0   8   16.20    2.30
   5   0   8   20.10    4.70
  -5   0   8   -1.60   17.70
  -6   0   8  480.35   25.10
  -6   0   8  457.75   52.39
  -6   0  -8  484.75   51.99
  -6   0  -8  421.16   28.40
  -6   0   8  490.05   29.10
   6   0  -8  430.36   24.60
  -6   0   8  469.95   26.70
   6   0   8  512.35   29.30
   7   0  -8   28.30    3.10
  -7   0   8   35.30    5.00
  -7   0   8   30.40    3.10
   7   0   8   27.80    7.10
  -8   0   8  323.77   17.60
   8   0  -8  312.97   18.60
  -8   0  -8  325.97   21.40
  -8   0  -8  322.37   53.99
  -9   0  -8   75.39    7.90
  -9   0  -8   79.09    5.50
  -9   0   8   68.79    6.20
   9   0  -8   75.59    5.10
  -9   0   8   75.39    4.80
  10   0  -8  138.29    8.30
  10   0   8  151.98    9.00
   0   1  -8 2723.03  145.59
   0   1   8 2902.01  145.29
   0  -1   8 3047.60  145.29
   1  -1   8 3490.25  185.48
  -1   1   8 3716.03  184.98
  -1  -1  -8 3908.91  184.88
   1   1   8 3673.53  185.48
  -1   1  -8 3829.62  185.88
  -1  -1   8 3888.01  184.68
  -1   1  -8 3304.77  209.48
  -2  -1  -8 1758.02   84.79
  -2   1   8 1788.72   84.69
   2  -1   8 1631.44   86.09
  -2   1   8 1519.35  103.79
  -2  -1  -8 1573.94  108.99
  -2   1  -8 1683.43  110.49
   2   1   8 1589.84   85.69
  -2   1  -8 1813.12   86.29
  -3  -1  -8  423.06   44.00
  -3   1   8  376.06   40.00
   3  -1   8  324.67   21.40
   3   1   8  375.36   21.40
  -3   1  -8  398.46   43.80
  -3   1  -8  375.06   21.40
  -4   1   8  805.92   40.20
  -4   1   8  740.33   59.69
   4  -1   8  686.53   41.10
  -4  -1  -8  792.32   62.59
  -4  -1   8  770.92   38.90
  -4   1  -8  821.02   41.30
   4  -1  -8  782.02   38.70
  -4   1  -8  843.42   65.99
  -4   1  -8  720.53   39.10
   4   1   8  687.23   40.80
  -4  -1   8  671.63   44.40
  -5  -1  -8  137.99   28.80
  -5   1   8  101.89    7.00
   5  -1   8  108.59   10.10
  -5  -1  -8  113.19   10.20
  -5   1   8   89.79   26.90
  -5  -1  -8  121.49   12.80
   5   1  -8   98.29    6.80
   5  -1   8  109.79   11.50
  -5   1  -8  121.99   11.00
   5  -1  -8  107.89    6.90
  -5   1  -8  100.49    7.40
  -5  -1   8  106.99    8.70
  -5  -1   8   97.69    6.80
  -5  -1   8  122.29   11.10
  -5   1  -8  132.59   31.90
   5   1   8  115.09    9.90
   6  -1   8   94.49   10.70
  -6   1   8   80.89   30.00
  -6  -1  -8   86.99   27.00
  -6   1   8  112.09   15.70
  -6   1   8   91.29    9.00
  -6  -1  -8  107.29   10.10
   6   1  -8   97.99    6.80
  -6  -1   8  105.09   11.50
  -6   1  -8   94.19   32.70
  -6  -1   8  105.19    8.70
   6  -1  -8  110.89    6.80
  -6   1  -8  109.09    7.40
   6   1   8  105.09   10.80
  -6  -1   8   99.59    6.70
   7   1  -8  193.68   11.80
  -7   1   8  196.38   13.40
  -7  -1  -8  164.28   41.70
  -7  -1  -8  233.18   16.20
  -7   1   8  207.68   12.00
   7  -1   8  206.68   17.20
   7  -1  -8  208.58   11.90
  -7  -1   8  204.08   11.60
   7   1   8  209.08   17.20
  -7  -1   8  190.88   13.70
  -7   1  -8  196.48   47.80
  -8   1   8    0.00   40.40
   8   1  -8   16.70    3.20
  -8  -1  -8   13.00    3.70
  -8  -1  -8   38.30   27.90
  -8   1   8   13.90    3.20
  -8  -1  -8   15.70    3.30
  -8   1   8   17.10    2.40
  -8   1  -8   12.70   39.20
   8  -1  -8   19.40    3.60
   9   1  -8   46.10    3.70
  -9  -1  -8   43.40    6.20
  -9   1   8   46.70    3.60
  -9  -1  -8   49.10    3.70
   9  -1   8   53.79    4.70
  -9   1  -8   42.40    4.20
  -9   1  -8   46.20    6.30
   9  -1  -8   45.70    3.70
  -9  -1   8   47.60    5.00
  10   1  -8   92.19    5.80
  10  -1   8  105.69    6.70
 -10  -1  -8   96.29    8.60
 -10   1  -8   84.29    8.40
 -10   1  -8  103.69    5.80
 -10  -1   8   80.59    6.50
  10  -1  -8  103.19    5.90
  10   1   8   94.49    6.40
   0  -2   8  269.97   15.00
   0   2  -8  263.07   15.80
   0   2   8  250.57   15.40
  -1  -2  -8   89.89    5.90
  -1   2   8  111.19   22.70
   1  -2   8   98.29    7.20
  -1   2   8   98.39    7.20
  -1  -2  -8   69.89   24.60
   1   2  -8   73.89   48.70
  -1  -2   8  106.19    6.60
   1   2   8   91.09    7.20
  -1   2  -8   93.59    7.50
  -1   2  -8   96.89   27.40
   2  -2   8  216.28   13.80
  -2  -2  -8  229.28   34.80
  -2   2  -8  255.37   34.20
  -2   2  -8  237.28   14.30
   2   2   8  190.38   13.30
  -3   2   8  313.27   38.20
  -3  -2  -8  371.56   42.30
   3  -2   8  402.66   22.70
  -3   2  -8  365.76   22.10
   3   2   8  344.97   21.40
   3  -2  -8  407.36   20.70
  -3   2  -8  298.87   46.00
  -4  -2  -8  229.08   17.40
   4  -2   8  246.48   17.40
  -4  -2  -8  227.58   32.70
  -4  -2  -8  213.18   17.80
  -4   2   8  242.68   13.80
   4  -2   8  231.98   16.20
  -4   2   8  218.48   38.90
   4  -2  -8  242.58   13.40
  -4  -2   8  275.77   17.70
   4   2   8  228.18   15.40
  -4   2  -8  257.27   16.40
  -4   2  -8  270.77   42.80
  -5   2   8  621.14   32.30
  -5  -2  -8  752.62   55.79
  -5  -2  -8  599.14   36.00
   5   2  -8  579.54   31.80
  -5   2   8  671.73   61.39
  -5  -2  -8  610.24   35.80
   5  -2   8  598.94   34.30
  -5  -2   8  542.85   31.60
  -5  -2   8  613.04   34.00
  -5   2  -8  689.73   35.80
  -5   2  -8  572.14   32.30
  -5  -2   8  599.14   35.90
   5   2   8  603.14   37.50
   5  -2  -8  640.64   32.00
   6  -2   8   43.30    7.70
   6   2  -8   50.69    4.20
  -6  -2  -8   49.50    8.90
  -6   2   8   31.30   30.10
  -6  -2  -8   47.20    8.20
  -6   2   8   48.40    4.40
   6  -2   8   47.60    8.10
  -6   2  -8   43.40   31.40
  -6  -2   8   50.69    7.50
   6  -2  -8   54.49    4.30
  -6  -2   8   55.49    8.50
  -6   2  -8   58.89   10.00
   6   2   8   55.89    9.40
  -6   2  -8   60.49    4.90
  -7   2   8  250.37   49.40
  -7  -2  -8  290.37   19.20
  -7  -2  -8  311.77   20.80
  -7  -2  -8  335.17   21.50
  -7  -2  -8  282.07   40.10
   7  -2   8  304.27   22.60
   7   2  -8  275.47   17.00
   7  -2   8  343.17   23.90
  -7   2   8  308.97   17.60
  -7  -2   8  313.07   16.80
  -7   2  -8  320.27   25.10
  -7   2  -8  377.86   60.69
  -7  -2   8  338.37   21.50
  -7  -2   8  300.67   19.20
   7   2   8  301.57   22.30
   7  -2  -8  339.87   17.40
  -8  -2  -8  438.86   22.50
  -8  -2  -8  463.95   29.20
  -8  -2  -8  387.16   27.20
  -8   2   8  463.45   25.20
   8   2  -8  402.36   22.30
   8  -2  -8  428.06   23.30
  -8  -2   8  365.76   24.10
  -9  -2  -8   41.80    6.10
  -9   2   8   42.40    3.60
   9  -2   8   48.30    4.50
  -9  -2   8   46.00    4.90
   9  -2  -8   52.29    3.80
  -9   2  -8   40.60    5.80
  -9   2  -8   49.60    4.50
 -10  -2  -8    9.00    2.70
  10  -2   8    8.20    1.70
 -10   2   8    9.60    1.50
 -10   2  -8    8.80    2.60
 -10   2  -8    7.00    1.50
  10  -2  -8   11.40    1.50
  10   2   8    8.30    2.60
 -10  -2   8    8.60    2.20
   0   3  -8 1120.39   62.99
   0  -3   8 1274.47   62.19
   0   3  -8 1182.68   99.09
   0  -3  -8 1227.78   60.59
  -1  -3  -8  210.88   39.00
  -1   3   8  353.86   46.30
   1  -3   8  320.97   18.30
   1   3  -8  310.97   18.70
  -1   3  -8  341.37   45.50
  -1  -3   8  338.37   17.40
   1   3   8  280.07   18.50
  -1   3  -8  320.87   19.10
  -2   3   8   28.40   25.60
   2  -3   8    5.70    2.40
  -2  -3  -8   18.50   18.10
  -2   3  -8   10.40    3.10
  -2   3  -8   -3.00   28.70
   2   3   8    5.90    2.50
  -3   3   8  472.15   53.19
  -3  -3  -8  450.05   29.10
  -3  -3  -8  421.06   46.00
  -3   3   8  455.95   24.70
   3  -3   8  464.75   25.90
   3  -3   8  435.16   26.60
   3   3   8  421.66   26.10
  -3   3  -8  452.95   24.80
   3  -3  -8  469.85   24.10
  -3  -3   8  455.35   24.40
  -3   3  -8  469.25   54.39
  -3  -3   8  470.75   28.00
  -3  -3   8  516.45   26.10
  -4  -3  -8  270.77   21.10
  -4  -3  -8  257.87   20.30
   4  -3   8  295.47   18.00
   4  -3   8  295.77   19.30
  -4   3   8  288.57   16.40
  -4   3   8  264.17   47.70
  -4  -3  -8  310.87   37.60
  -4  -3   8  307.87   20.20
  -4  -3   8  315.67   18.10
   4   3   8  293.97   18.30
  -4   3  -8  359.76   43.90
  -4   3  -8  299.07   16.80
  -4  -3   8  251.27   15.80
  -4   3  -8  304.57   19.70
   4  -3  -8  305.97   16.00
  -5   3   8  139.69    9.10
  -5  -3  -8  123.29   24.30
  -5   3   8  148.39   39.80
  -5  -3  -8  151.08   13.00
   5  -3   8  135.39   12.50
  -5  -3  -8  146.69   12.80
   5   3  -8  135.99    8.90
   5  -3   8  151.98   10.80
  -5   3  -8  136.39    9.40
   5  -3  -8  147.69    8.70
  -5   3  -8  164.28   41.10
  -5  -3   8  143.99    8.50
   5   3   8  144.39   11.80
  -5   3  -8  147.89   12.90
  -5  -3   8  126.39   12.50
  -5  -3   8  159.78   10.90
  -6   3   8  753.02   39.80
  -6  -3  -8  798.02   43.90
   6  -3   8  719.43   44.00
  -6  -3  -8  701.43   55.79
  -6  -3  -8  711.53   42.90
  -6  -3  -8  701.93   42.30
   6   3  -8  751.62   39.30
  -6   3  -8  910.61   52.39
  -6  -3   8  756.12   38.90
   6   3   8  828.62   43.70
  -6  -3   8  801.32   41.90
  -6  -3   8  753.82   43.80
  -6   3  -8  730.73   39.80
   6  -3  -8  733.93   39.30
  -7  -3  -8  254.37   17.40
  -7  -3  -8  200.68   15.40
  -7   3   8  231.38   13.50
  -7   3   8  278.77   57.39
   7  -3   8  224.88   15.50
   7   3  -8  225.88   12.90
   7  -3   8  224.88   18.90
  -7  -3  -8  221.88   16.30
  -7  -3  -8  243.88   27.90
  -7  -3  -8  173.48   32.20
   7  -3  -8  222.68   13.00
  -7  -3   8  241.28   15.40
  -7   3  -8  221.98   13.00
  -7  -3   8  226.28   16.90
   7   3   8  253.27   19.50
  -7   3  -8  231.08   21.90
  -7   3  -8  218.48   53.09
  -8   3   8  517.55   88.59
   8  -3   8  501.75   27.70
   8   3  -8  478.05   28.40
  -8   3   8  450.55   25.30
  -8  -3  -8  445.76   26.20
  -8  -3  -8  479.15   29.20
  -8  -3  -8  452.85   28.60
   8  -3  -8  453.05   25.00
  -8  -3   8  524.75   28.50
  -8   3  -8  516.55   88.99
  -8   3  -8  441.56   26.40
  -8  -3   8  474.75   27.10
  -9   3   8  196.38   11.90
   9  -3   8  211.58   12.60
  -9  -3  -8  212.48   15.10
   9  -3  -8  219.98   11.90
  -9  -3   8  225.18   13.40
  -9   3  -8  221.18   15.10
  -9   3  -8  188.28   12.60
 -10  -3  -8    4.60    2.20
 -10   3   8    6.50    1.10
  10  -3   8    6.70    1.40
  10  -3  -8    6.40    1.20
 -10   3  -8    5.40    2.20
 -10   3  -8    6.50    1.30
 -10  -3   8    5.10    1.80
   0  -4   8   15.80    2.80
   0   4  -8   10.50    3.10
   0  -4   8   20.60    3.60
  -1   4   8  427.66   66.69
   1  -4   8  554.64   29.50
   1   4  -8  499.45   30.00
   1  -4   8  534.65   28.80
  -1  -4   8  482.45   31.50
  -1  -4   8  557.94   29.00
  -1  -4   8  544.95   28.50
  -1   4  -8  486.35   30.40
  -1  -4   8  590.94   29.60
  -2  -4  -8  350.06   44.20
  -2   4   8  374.66   58.69
   2   4  -8  352.26   23.30
   2  -4   8  424.56   22.60
   2  -4  -8  417.26   21.00
  -2  -4   8  405.56   21.70
   2   4   8  337.97   23.20
  -2   4  -8  421.86   21.90
  -2  -4   8  432.46   23.00
  -2   4  -8  349.57   63.29
  -2  -4   8  418.46   25.00
  -2   4  -8  386.06   24.40
  -3  -4  -8   58.99   22.90
   3  -4   8   69.59    6.10
  -3   4   8   80.39    7.60
   3  -4   8   63.89    7.30
  -3  -4  -8   67.09    9.30
  -3   4   8   42.90   35.10
  -3   4  -8   61.19    5.40
   3   4   8   61.99    6.80
  -3   4  -8   30.20   39.20
  -3  -4   8   66.59    8.10
  -3   4  -8   61.69    7.90
   3  -4  -8   59.59    4.50
  -3  -4   8   61.29    5.90
   4  -4   8  130.99   12.40
   4  -4   8  159.98   11.30
  -4  -4  -8  161.68   14.00
  -4   4   8  156.08   10.00
  -4   4   8  200.08   49.50
  -4  -4  -8  159.88   15.80
  -4  -4  -8  148.89   27.60
  -4   4  -8  197.68   14.50
   4  -4  -8  164.18    9.60
  -4  -4   8  155.08   13.30
  -4  -4   8  164.48    9.60
  -4   4  -8  147.69   47.80
  -4  -4   8  166.58   11.30
  -4   4  -8  161.88   10.40
  -5  -4  -8  119.09   11.90
   5  -4   8  130.99   10.20
  -5   4   8  134.09   50.59
   5  -4   8  131.99   12.30
  -5  -4  -8   90.49   22.90
  -5  -4  -8  144.29   16.30
  -5  -4  -8  126.29   11.00
   5   4   8  135.79   11.40
  -5   4  -8  146.49   48.80
  -5  -4   8  130.69    7.90
  -5   4  -8  144.29   13.30
  -5  -4   8  123.69   11.90
   5  -4  -8  125.59    9.10
  -6   4   8   57.49   46.70
  -6  -4  -8   24.30    5.30
  -6  -4  -8   11.50   18.00
  -6  -4  -8   29.90    5.60
  -6  -4  -8   33.90    6.00
  -6  -4  -8   16.50   13.70
  -6   4   8   35.00    3.50
   6  -4   8   20.30    6.10
   6  -4   8   27.20    4.80
  -6   4  -8    6.80   46.90
  -6   4  -8   29.90    7.90
   6  -4  -8   26.00    2.90
   6   4   8   24.40    6.00
  -6  -4   8   29.30    4.50
  -6  -4   8   17.90    4.70
  -6   4  -8   23.20    3.50
  -7  -4  -8  275.57   18.80
   7  -4   8  286.57   17.80
  -7  -4  -8  259.17   17.90
  -7   4   8  289.97   16.00
   7  -4   8  254.57   21.70
  -7   4   8  121.99   60.39
  -7  -4  -8  285.67   19.60
  -7   4  -8  102.89   62.99
  -7  -4   8  279.47   17.60
   7   4   8  243.08   21.30
  -7  -4   8  295.07   19.70
  -7   4  -8  299.17   24.30
  -7   4  -8  280.97   15.60
   7  -4  -8  271.67   15.40
  -8  -4  -8   39.60    6.10
   8  -4   8   48.80    6.50
  -8  -4  -8   41.80    5.00
  -8  -4  -8   41.60    6.10
  -8   4   8   37.00    3.70
   8  -4   8   38.10    4.00
  -8  -4   8   46.80    5.00
  -8  -4   8   54.09    6.80
  -8   4  -8   38.30    4.60
   8  -4  -8   39.20    3.50
   9  -4   8    1.90    1.10
  -9   4   8    2.40    0.90
  -9  -4  -8    0.00    2.00
  -9  -4  -8    2.10    2.30
  -9  -4  -8   -1.80    2.10
   9  -4   8    4.50    3.70
  -9   4  -8    0.70    2.00
  -9   4  -8    1.10    1.20
  -9  -4   8    3.40    1.60
   9  -4  -8    2.10    0.80
 -10   4   8  100.39    6.70
  10  -4   8  103.69    6.40
 -10  -4  -8  117.79    8.10
 -10   4  -8  111.89    8.20
  10  -4  -8  102.69    6.10
 -10  -4   8  107.89    7.10
 -10   4  -8   90.49    6.40
   0   5  -8  200.78   14.80
   0   5  -8  213.68   12.70
   0  -5   8  231.78   14.40
   0  -5   8  209.48   13.00
   0  -5   8  209.68   15.70
   1   5  -8    7.30    3.00
  -1  -5  -8   14.10   10.10
   1  -5   8   15.80    2.80
  -1  -5  -8   46.90   23.10
   1  -5   8   10.30    4.90
  -1  -5   8   11.00    2.30
  -1  -5   8   11.00    2.50
  -1  -5   8    4.90    4.00
  -1   5  -8    8.90    3.50
   1  -5  -8    8.70    1.70
  -2  -5  -8   98.39   17.70
  -2  -5  -8  117.19   12.20
  -2   5   8  117.69    8.60
   2  -5   8  121.79   10.10
   2  -5   8  123.79    8.90
  -2  -5  -8   84.49   26.50
   2   5  -8  120.09   10.20
  -2   5  -8  126.59    8.20
  -2  -5   8  126.69    8.80
  -2  -5   8  120.49    8.00
  -2   5  -8  120.59   11.30
   2   5   8  121.29   10.50
   2  -5  -8  119.49    7.30
   2  -5  -8  131.29   23.90
  -2  -5   8  125.59   11.10
   3  -5   8  339.57   21.30
  -3   5   8  323.67   18.70
  -3   5   8  234.88   63.89
  -3  -5  -8  258.47   39.80
  -3  -5  -8  322.67   23.00
   3   5  -8  370.96   26.50
   3  -5   8  355.86   19.80
  -3  -5  -8  331.27   27.20
  -3  -5   8  341.97   22.50
  -3   5  -8  339.47   18.90
  -3  -5   8  353.56   18.20
  -3  -5   8  323.07   19.60
   3   5   8  313.97   25.20
   3  -5  -8  304.37   17.70
  -3   5  -8  327.07   22.60
  -4   5   8   67.79   58.79
  -4  -5  -8  135.69   14.50
  -4  -5  -8  119.49   11.90
  -4  -5  -8   29.80   37.90
  -4   5   8  120.79    8.40
   4  -5   8  125.99   11.60
  -4  -5  -8  115.99   21.60
  -4  -5   8  114.39   11.50
  -4   5  -8  124.29   12.70
   4  -5  -8  124.69    7.60
  -4   5  -8  118.49    8.50
  -4  -5   8  130.09    7.70
   4   5   8  125.19   11.00
  -4  -5   8  128.89    9.60
  -5  -5  -8   11.30    4.50
  -5   5   8   49.60   60.99
   5  -5   8   14.90    5.30
  -5  -5  -8   17.40    8.40
  -5  -5  -8   13.30    4.80
  -5   5   8    5.90    1.70
   5  -5   8    8.60    2.60
   5   5   8    8.40    4.30
   5  -5  -8    9.10    1.70
  -5   5  -8   83.59   63.59
  -5   5  -8   15.70    6.50
  -5  -5   8    6.40    3.30
  -5   5  -8    8.50    2.20
   6  -5   8  263.47   17.20
  -6   5   8  273.77   15.80
  -6  -5  -8  276.27   18.20
  -6   5   8  174.08   70.99
  -6  -5  -8  291.07   20.20
  -6  -5  -8  259.17   18.80
   6  -5   8  268.07   21.10
  -6   5  -8  145.39   80.69
  -6  -5   8  272.27   19.50
   6   5   8  270.17   20.10
  -6   5  -8  279.37   16.00
   6  -5  -8  248.18   15.00
  -6   5  -8  305.57   23.00
  -6  -5   8  268.27   17.20
  -7  -5  -8  215.68   14.90
  -7   5   8   25.40   80.89
  -7  -5  -8  218.28   16.20
  -7  -5  -8  227.18   15.30
  -7   5   8  209.68   12.70
   7  -5   8  217.48   13.20
   7  -5   8  199.28   14.00
  -7  -5   8  196.28   14.00
  -7   5  -8  225.78   12.60
   7  -5  -8  208.28   12.30
  -7   5  -8  197.58   13.60
  -7   5  -8   77.69   88.69
  -7  -5   8  234.68   16.40
  -8  -5  -8   63.09    6.80
  -8  -5  -8   53.99    5.70
  -8  -5  -8   56.69    6.90
   8  -5   8   57.39    4.80
  -8   5   8   55.29    4.60
   8  -5   8   59.89    6.30
  -8   5  -8   59.79    5.50
  -8  -5   8   57.99    5.70
   8  -5  -8   60.09    4.30
  -8  -5   8   69.99    7.50
  -9  -5  -8   76.39    7.60
   9  -5   8   75.49    6.90
  -9  -5  -8   83.99    7.20
  -9  -5   8   83.09    7.70
  -9  -5   8   86.39    6.50
  -9   5  -8   69.39    7.30
  -9   5  -8   92.69    7.70
   9  -5  -8   65.49    5.80
 -10   5   8   26.50    2.10
 -10  -5  -8   33.60    4.30
  10  -5   8   26.50    2.30
  10  -5  -8   22.10    2.00
 -10   5  -8   22.20    3.90
 -10   5  -8   25.30    2.50
 -10  -5   8   26.70    3.10
   0  -6   8  291.97   17.00
   0   6  -8  306.97   20.20
   0   6  -8  294.77   16.70
   0  -6  -8  287.17   28.30
   0  -6   8  278.47   19.90
   1  -6   8  344.17   19.40
  -1  -6  -8  295.77   30.10
  -1  -6  -8  301.47   48.30
   1   6  -8  340.07   18.80
   1  -6   8  371.16   21.50
   1  -6   8  326.57   22.30
  -1  -6  -8  308.57   23.40
  -1   6  -8  309.27   18.70
   1  -6  -8  322.37   31.30
  -1  -6   8  343.57   22.40
   1  -6  -8  361.86   18.10
  -1  -6   8  339.97   18.80
  -2  -6  -8  496.35   37.70
   2   6  -8  462.35   26.80
   2  -6   8  530.75   29.90
  -2   6   8  480.05   27.40
  -2  -6  -8  520.75   32.40
   2  -6   8  498.85   26.60
   2   6  -8  501.15   30.30
   2  -6   8  503.35   27.90
   2  -6  -8  556.04   26.20
   2   6   8  505.45   30.70
  -2  -6   8  472.15   27.70
   2  -6  -8  396.36   38.80
  -2  -6   8  535.45   31.30
  -2   6  -8  504.65   31.40
  -2   6  -8  522.35   27.40
  -2  -6   8  499.35   26.70
  -3  -6  -8  113.59   15.60
   3   6  -8  106.29   10.50
  -3  -6  -8   69.09   21.80
   3  -6   8  107.49   10.50
   3  -6   8   96.59    9.80
  -3   6   8  100.29    7.90
  -3  -6   8  116.69    7.00
  -3   6  -8  121.59    9.40
   3  -6  -8   99.99    6.60
  -3   6  -8   99.59   11.80
   3   6   8  107.79   10.50
   4   6  -8  305.57   20.70
  -4  -6  -8  318.57   24.90
   4  -6   8  295.77   16.90
   4  -6   8  297.17   18.20
  -4   6   8  283.87   17.10
   4  -6   8  281.17   20.70
  -4  -6  -8  303.57   21.40
   4  -6  -8  269.97   16.00
  -4  -6   8  293.57   21.10
  -4  -6   8  284.47   18.10
  -4   6  -8  324.77   23.00
  -4   6  -8  310.47   17.50
   4   6   8  295.27   20.30
  -5  -6  -8  480.15   30.20
  -5   6   8  466.85   26.40
   5  -6   8  449.66   26.10
   5  -6   8  512.35   27.90
  -5  -6  -8  519.35   33.10
   5  -6   8  453.85   30.80
   5   6  -8  462.05   30.10
  -5   6  -8  468.45   26.60
  -5  -6   8  453.65   30.10
  -5  -6   8  482.95   27.70
   5   6   8  516.55   30.10
  -5   6  -8  512.85   32.90
   5  -6  -8  491.85   25.50
  -6  -6  -8   49.40    7.40
  -6   6   8   40.70    4.40
   6   6  -8   41.10   14.40
   6  -6   8   39.90   10.50
   6  -6   8   47.80    4.50
  -6  -6  -8   48.70    6.40
   6  -6   8   38.80    5.20
  -6   6  -8   56.49   11.90
   6  -6  -8   50.69    3.80
  -6   6  -8   42.90    5.20
   6   6   8   53.09   10.60
  -6  -6   8   46.30    7.30
  -6  -6   8   45.20    5.30
  -6   6  -8   49.60    4.60
  -7  -6  -8    7.60    3.00
  -7  -6  -8    7.10    2.70
   7  -6   8   12.10    2.80
  -7  -6  -8   16.70    4.10
  -7   6   8    4.70    1.80
   7  -6   8    7.10    1.80
  -7  -6   8   10.40    3.20
  -7  -6   8    6.10    2.00
  -7   6  -8    5.40    2.30
  -7   6  -8   11.20    2.00
   7  -6  -8    8.30    1.60
  -8   6   8    3.20    1.20
   8  -6   8    6.10    1.60
  -8  -6  -8    7.60    2.30
  -8  -6  -8    6.10    2.50
  -8  -6  -8   12.90    3.40
  -8  -6   8    9.90    4.50
   8  -6  -8    5.20    1.10
  -8  -6   8    5.00    1.80
  -8   6  -8    5.10    1.80
   9  -6   8  100.79    7.60
  -9  -6  -8  101.79    6.60
  -9  -6  -8  112.09    7.70
   9  -6   8  101.99    6.30
  -9   6   8  104.99    6.50
  -9  -6  -8  105.49    8.40
  -9  -6   8  114.59    7.50
   9  -6  -8   98.89    6.00
  -9  -6   8  107.69    7.20
  -9   6  -8   92.89    6.80
   0   7  -8   26.80    4.00
   0  -7   8   35.00    4.80
   0  -7   8   30.10    6.00
   0   7  -8   26.90    6.20
   0  -7  -8   19.40    9.90
   1  -7   8  131.59   12.70
   1  -7   8  157.68   10.20
  -1  -7  -8  138.59   13.90
   1   7  -8  148.19    9.70
  -1  -7  -8  145.89   32.00
  -1  -7   8  135.99    9.10
   1  -7  -8  119.49   21.00
  -1   7  -8  144.69    9.70
  -1  -7   8  157.38   16.20
   2   7  -8  380.36   24.80
  -2  -7  -8  375.36   31.30
  -2  -7  -8  304.87   45.00
   2  -7   8  354.36   30.90
  -2  -7  -8  380.36   25.60
   2  -7   8  383.06   21.50
   2   7  -8  353.86   20.60
  -2  -7   8  377.46   21.40
   2  -7  -8  348.27   33.60
   2  -7  -8  373.36   19.40
  -2   7  -8  323.37   25.00
  -2   7  -8  384.36   21.00
  -2  -7   8  370.56   24.40
  -3   7   8  151.68   10.70
   3  -7   8  166.88    9.80
  -3  -7  -8  167.18   19.00
   3  -7   8  165.48   11.30
   3   7  -8  163.18   14.50
   3  -7   8  162.08   14.80
  -3  -7  -8  144.29   17.70
  -3  -7  -8  126.89   17.60
  -3  -7  -8  168.58   14.60
  -3  -7   8  162.48   13.90
   3   7   8  179.18   14.90
  -3  -7   8  156.78   11.00
   3  -7  -8  142.79   21.80
  -3   7  -8  145.99   15.70
   3  -7  -8  169.28    9.30
  -3   7  -8  170.08   10.70
   4  -7   8  101.39    8.30
  -4  -7  -8  104.49   14.00
  -4  -7  -8  110.49   11.10
   4  -7   8  114.49    7.00
   4   7  -8   96.59   11.90
   4  -7   8  121.19   13.60
  -4   7   8   97.39    7.70
  -4  -7   8   88.99    7.90
  -4   7  -8   99.69    7.70
   4  -7  -8  103.99    6.40
   4   7   8   90.39   11.30
  -4   7  -8  102.59   14.40
  -4  -7   8   97.09   10.70
   5  -7   8  342.77   18.30
   5  -7   8  350.96   25.10
  -5  -7  -8  341.97   25.00
   5  -7   8  318.67   19.80
  -5  -7  -8  312.37   22.10
   5   7  -8  267.27   23.20
  -5   7   8  329.57   18.90
  -5   7  -8  331.37   20.10
  -5   7  -8  329.07   19.10
  -5  -7   8  322.07   22.50
   5  -7  -8  336.07   17.80
   5   7   8  349.37   23.20
  -5   7  -8  350.66   26.40
  -5  -7   8  332.77   19.90
  -6  -7  -8   46.80    7.50
  -6  -7  -8   45.90    6.30
   6  -7   8   60.49    4.60
   6  -7   8   55.29    5.60
  -6   7   8   54.39    5.00
  -6   7  -8   53.09    5.70
  -6   7  -8   55.29    4.90
  -6  -7   8   53.69    5.40
   6  -7  -8   53.29    4.00
  -6  -7   8   57.39    7.50
   7  -7   8  202.88   11.00
  -7  -7  -8  179.38   13.90
  -7  -7  -8  177.98   12.70
  -7   7   8  206.28   11.50
   7  -7   8  212.48   12.70
  -7   7  -8  184.08   11.10
  -7  -7   8  174.58   13.60
  -7  -7   8  162.18   11.80
  -7   7  -8  189.98   12.20
   7  -7  -8  191.98   10.60
  -8  -7  -8   15.10    2.50
   8  -7   8    7.40    2.10
  -8  -7  -8   10.50    2.90
  -8   7   8   11.10    1.90
   8  -7   8   15.00    1.90
   8  -7  -8   24.80   12.60
  -8  -7   8    9.80    2.60
  -8   7  -8   10.50    2.00
  -8   7  -8    9.60    3.00
   8  -7  -8   12.30    1.50
  -8  -7   8   12.40    2.30
  -9  -7  -8    5.10    1.20
   9  -7   8    6.10    1.00
  -9  -7  -8    4.50    1.80
   9  -7   8    6.50    1.90
  -9   7   8    5.70    1.20
  -9  -7   8    3.90    1.20
   9  -7  -8    4.80    0.90
  -9   7  -8    3.70    1.30
   0  -8   8   19.50    5.10
   0   8  -8   15.00    6.40
   0  -8   8   17.10    2.80
   0  -8  -8   13.50    8.30
   0   8  -8   11.70    2.80
   0  -8  -8   16.60    5.20
  -1  -8  -8  424.56   36.10
   1  -8   8  485.25   25.00
   1   8  -8  421.16   24.40
  -1  -8  -8  444.46   29.10
   1  -8   8  398.46   27.20
   1   8  -8  429.06   29.60
   1  -8  -8  388.36   36.40
  -1  -8   8  458.45   28.10
  -1   8  -8  467.15   24.80
   1  -8  -8  437.36   29.00
  -1   8  -8  453.55   30.10
  -1  -8   8  485.25   23.90
  -2  -8  -8   84.69   24.10
  -2  -8  -8  144.39   13.30
   2   8  -8  135.49   14.40
   2  -8   8  137.99    9.80
  -2  -8  -8  129.99   17.80
   2   8  -8  146.29   11.00
  -2   8  -8  135.49    9.40
   2  -8  -8  142.79   13.40
  -2  -8   8  140.19   12.40
   2   8   8  148.09   15.10
  -2   8  -8  144.29   15.30
   2  -8  -8  103.79   19.00
  -3  -8  -8   48.10   11.10
   3   8  -8   55.49   14.10
  -3  -8  -8   53.39    7.80
   3  -8   8   54.59    5.40
  -3   8   8   50.69    6.10
  -3   8  -8   55.59    5.20
  -3  -8   8   52.39    7.50
  -3   8  -8   40.90   11.60
   3  -8  -8   66.39    9.30
  -3  -8   8   51.29    5.30
   3  -8  -8   50.49   12.70
   4  -8   8   84.99    7.30
  -4  -8  -8   88.29    9.40
  -4  -8  -8   88.39   12.10
  -4   8   8   77.29    7.20
  -4   8  -8   77.69    8.30
   4  -8  -8  104.09   14.70
   4  -8  -8   85.39    5.60
   4  -8  -8   49.40   18.90
  -4   8  -8   84.39    6.70
  -4  -8   8   76.39    9.20
  -4  -8   8   92.59    7.40
  -5   8   8   80.19    6.30
  -5  -8  -8   80.29   10.40
  -5  -8  -8   77.59    8.40
   5  -8   8   75.09    6.70
  -5   8  -8   74.59    7.60
   5  -8  -8   96.79   15.70
  -5  -8   8   64.29    8.20
  -5   8  -8   80.19    6.30
   5  -8  -8   94.19    5.30
  -5  -8   8   78.59    6.50
  -6   8   8  109.99    7.10
   6  -8   8   93.29    7.60
  -6  -8  -8   99.09    9.70
  -6  -8  -8   95.79    8.50
   6  -8   8   99.39    7.70
  -6  -8   8   87.39    8.80
  -6   8  -8   93.59    6.80
  -6  -8   8   90.09    7.20
   6  -8  -8  106.19    6.00
  -6   8  -8  100.49    7.90
   6  -8  -8   97.39   16.00
  -7  -8  -8    5.60    2.50
  -7   8   8    7.50    1.70
  -7  -8  -8    9.30    2.40
  -7  -8   8    9.20    2.10
  -7   8  -8    9.90    2.20
  -7   8  -8   10.40    2.50
   7  -8  -8    8.60    9.70
   7  -8  -8    6.70    1.20
   8  -8   8   35.90    3.70
  -8  -8  -8   39.20    4.50
  -8   8   8   38.60    3.10
  -8  -8   8   32.90    3.20
   8  -8  -8   38.10    2.60
  -8   8  -8   39.50    3.60
  -8  -8   8   36.50    4.10
   0  -9  -8   52.49   42.70
   0  -9  -8   29.10    8.70
   0   9  -8   26.60    8.90
   0  -9   8   30.40    3.30
   0   9  -8   25.80    4.00
   0  -9   8   20.30    4.90
   0  -9  -8   41.50    6.70
  -1  -9  -8  445.06   28.50
  -1  -9  -8  440.16   35.60
  -1  -9  -8  382.16   49.10
   1  -9   8  447.76   24.30
   1   9  -8  456.85   31.30
  -1   9  -8  458.75   24.80
  -1   9  -8  440.66   31.40
  -1  -9   8  399.66   27.20
   1  -9  -8  494.15   28.80
   1  -9  -8  430.76   36.60
   2  -9   8  175.58   12.30
  -2  -9  -8  172.38   24.80
   2  -9  -8  191.98   16.00
   3  -9   8  136.99   10.00
  -3  -9  -8  140.49   12.50
  -3  -9  -8  152.48   16.70
  -3   9  -8  161.58   10.20
   3  -9  -8  175.98   13.70
  -3  -9   8  146.19   12.60
   3  -9  -8  147.49   19.80
   4  -9   8   37.30    4.20
  -4  -9  -8   33.20    5.60
  -4   9   8   38.10    5.40
  -4  -9  -8   42.30    8.70
   4  -9  -8   19.30    9.30
  -4   9  -8   34.00    3.90
  -4  -9   8   32.00    5.60
  -5  -9  -8    1.20    1.60
  -5  -9  -8   -1.10    2.50
   5  -9   8    1.80    1.40
  -5   9   8    4.10    2.00
  -5   9  -8    1.00    1.20
  -5  -9   8    1.30    1.20
  -5   9  -8    1.50    3.20
   5  -9  -8   -7.60    6.60
  -5  -9   8    1.10    1.80
  -6   9   8   48.30    4.10
  -6  -9  -8   48.40    5.90
  -6  -9  -8   48.10    5.10
   6  -9   8   43.90    4.40
  -6   9  -8   46.00    3.80
   6  -9  -8   49.30   10.50
  -6  -9   8   38.60    5.40
  -7   9   8  203.68   11.50
  -7  -9  -8  189.88   12.30
  -7  -9  -8  181.98   11.20
   7  -9   8  187.58   11.10
  -7  -9   8  174.08   11.80
  -7   9  -8  158.28   10.70
   0 -10  -8  134.39   17.70
   0 -10   8  150.28   11.90
   0  10  -8  172.38   10.30
   0 -10  -8  159.18   12.50
  -1 -10  -8   68.99    7.50
  -1 -10  -8   63.39   12.40
   1  10  -8   68.59    5.90
   1 -10   8   67.29    4.80
   1 -10  -8   60.69    7.80
  -1 -10   8   47.90    6.90
   1 -10  -8   74.09   13.40
  -1  10  -8   70.99    5.70
  -2 -10  -8   88.09   12.70
   2 -10   8   90.09    6.30
  -2 -10  -8   81.39    8.40
  -2  10  -8   98.99    6.90
  -2 -10   8   84.39    8.40
   2 -10  -8   79.19   14.60
   3 -10   8    5.60    1.70
  -3 -10  -8    0.70    3.40
  -3 -10  -8    4.00    2.40
  -3  10  -8    7.90    1.90
  -3 -10   8    5.20    2.50
   3 -10  -8   11.80    6.60
  -4 -10  -8   19.10    4.80
  -4 -10  -8   21.10    3.70
   4 -10   8   15.60    2.70
  -4  10  -8   21.10    2.70
  -4 -10   8   16.30    3.50
   4 -10  -8   14.00    7.10
  -5 -10  -8  212.58   14.70
  -5 -10  -8  216.18   13.10
   5 -10   8  204.88   12.10
  -5 -10   8  178.98   13.20
  -5  10  -8  193.98   11.60
   5 -10  -8  169.68   18.60
  -6 -10  -8   21.10    3.40
   6 -10   8   18.40    2.40
  -6  10   8   19.20    4.00
  -6 -10  -8   17.70    2.50
  -6  10  -8   16.30    1.90
  -6 -10   8   12.70    2.50
   6 -10  -8   10.90    6.60
   0 -11  -8   -4.80    4.20
   0  11  -8   -2.20    1.80
   0 -11  -8   -3.20    2.50
  -1 -11  -8  106.39   13.30
  -1 -11  -8  127.29    9.60
   1 -11  -8  134.89   10.00
  -1 -11   8  106.89    9.00
  -1  11  -8  129.69    8.00
   1 -11  -8  102.19   14.50
  -2 -11  -8   28.70    4.20
   2 -11   8   26.60    2.50
  -2  11  -8   27.70    3.00
  -2 -11   8   24.50    4.00
  -3 -11  -8   59.79    5.70
   3 -11   8   62.09    4.40
  -3 -11  -8   61.59    8.10
  -3 -11   8   66.39    5.90
  -3  11  -8   61.49    4.70
   3 -11  -8   56.99   10.70
  -4 -11  -8   55.79    6.80
  -4 -11  -8   63.99    5.40
   4 -11   8   66.09    4.50
  -4 -11   8   53.79    5.40
  -4  11  -8   66.99    4.50
  -5 -11  -8   10.50    1.90
   5 -11   8   10.20    1.70
  -5 -11  -8    9.50    2.50
  -5 -11   8    7.90    1.90
  -5  11  -8   10.70    1.60
   5 -11  -8   11.90    5.50
   0 -12  -8    9.50    4.30
  -1 -12  -8   19.40    5.10
  -1 -12  -8   13.70    2.90
  -1  12  -8   14.70    2.30
   1 -12  -8   13.20    4.80
  -2 -12  -8    0.70    1.70
  -2 -12   8    1.60    1.80
   2 -12  -8   -1.70    3.80
  -2  12  -8    3.20    1.30
  -3 -12  -8   42.80    5.50
  -3 -12  -8   42.30    3.60
  -3 -12   8   37.70    3.60
   3 -12  -8   42.90    8.00
   0   0  -9   -5.30   23.00
   0   0   9    2.20    1.70
   0   0  -9   -1.00    1.60
  -1   0  -9  838.72   40.40
   1   0   9  788.22   40.40
   1   0  -9  581.44   73.19
  -1   0   9  800.32   39.50
  -1   0  -9  595.04   62.79
  -2   0  -9  606.64   32.10
  -2   0  -9  610.74   60.39
   2   0   9  576.24   32.50
   3   0   9  231.48   15.60
  -3   0  -9  238.18   14.10
   3   0  -9  242.38   13.40
  -3   0  -9  227.98   40.40
  -3   0  -9  244.08   15.00
  -3   0   9  255.37   13.80
   4   0  -9  427.36   22.30
   4   0   9  375.86   24.80
  -4   0   9  419.96   22.50
  -4   0  -9  405.66   22.60
  -4   0   9  448.46   51.69
  -4   0   9  436.06   23.80
  -4   0  -9  470.85   51.79
  -5   0   9  182.28   12.90
   5   0   9  186.38   14.90
   5   0  -9  204.88   11.40
  -5   0   9  236.28   38.60
  -5   0  -9  217.78   40.00
  -5   0  -9  197.48   11.90
  -5   0   9  187.08   11.50
  -5   0   9  216.38   15.60
  -5   0  -9  204.98   15.30
   6   0  -9  658.63   35.80
  -6   0   9  683.73   36.00
   6   0   9  733.53   40.80
  -6   0  -9  692.33   69.09
  -7   0   9 1125.99   60.39
   7   0   9 1133.79   64.39
   7   0  -9 1133.79   58.99
  -7   0  -9 1160.68   88.49
  -7   0   9 1223.18   59.19
  -8   0  -9   70.39   37.90
  -8   0  -9   45.80    6.40
  -8   0   9   52.09    3.90
  -8   0   9   39.00    5.00
   8   0  -9   48.40    3.80
  -9   0  -9  103.89    9.80
  -9   0  -9  127.69    7.80
  -9   0   9  131.19    7.20
   9   0  -9  125.29    7.50
 -10   0  -9  140.79   10.50
  10   0  -9  141.59    8.20
  10   0   9  153.98    8.90
   0   1   9  418.86   23.00
   0   1  -9  438.36   23.80
   0  -1  -9  408.46   22.80
   0  -1   9  419.86   23.00
   0   1  -9  378.56   58.69
  -1   1   9 1412.16   70.69
   1  -1   9 1379.76   71.49
  -1  -1  -9 1426.66   70.79
   1   1   9 1386.56   71.39
  -1   1  -9 1460.25   71.89
  -1   1  -9 1179.28   95.99
  -2   1   9  621.24   54.89
  -2   1   9  676.93   33.70
  -2  -1  -9  662.73   62.79
   2  -1   9  653.23   35.50
  -2   1  -9  543.25   56.39
   2   1   9  650.43   35.20
  -2   1  -9  667.43   35.50
  -3   1   9  113.49    7.40
  -3   1   9   88.09   23.60
  -3  -1  -9  141.39   32.80
   3  -1   9  104.69    9.20
   3   1  -9  113.29    7.20
   3  -1  -9  115.39    7.10
  -3   1  -9  121.79    9.30
  -3   1  -9  117.29    7.80
   3   1   9  109.59    8.80
  -3  -1   9  117.59    7.50
  -3   1  -9  127.49   32.90
  -4  -1  -9   38.10    7.80
  -4   1   9   46.60    4.10
   4  -1   9   56.99    6.90
   4  -1   9   62.49    7.20
  -4  -1  -9   53.39    8.60
  -4   1   9   47.50   24.90
   4   1  -9   44.40    3.90
  -4   1  -9   50.69    7.10
   4  -1  -9   52.09    3.90
  -4   1  -9   52.59   23.00
  -4  -1   9   47.10    4.10
  -4  -1   9   45.00    7.00
   4   1   9   49.30    6.30
  -4   1  -9   46.50    4.40
  -5  -1  -9  397.86   46.90
  -5   1   9  369.46   50.69
   5  -1   9  365.86   23.70
  -5  -1  -9  358.76   23.40
   5   1  -9  364.06   19.90
   5  -1   9  380.56   22.80
  -5  -1  -9  351.86   24.30
  -5   1   9  351.96   20.10
  -5  -1   9  362.26   23.90
   5  -1  -9  386.26   20.00
   5   1   9  375.16   23.50
  -5   1  -9  391.16   20.40
  -5  -1   9  376.26   20.10
  -5  -1   9  355.96   21.50
  -5   1  -9  363.56   51.29
  -6   1   9   42.50    8.40
  -6  -1  -9   37.80    6.60
  -6   1   9   45.60   34.40
   6   1  -9   34.90    3.40
  -6   1   9   34.00    3.50
   6  -1   9   30.80    7.00
  -6  -1  -9   28.30   24.30
  -6  -1   9   27.70    4.80
   6   1   9   30.00    6.30
  -6  -1   9   36.80    3.40
   6  -1  -9   34.30    3.30
  -6   1  -9   36.70    4.60
  -6  -1   9   29.00    5.60
  -6   1  -9   30.20   31.50
  -7  -1  -9  200.98   38.90
  -7  -1  -9  136.59   12.40
   7   1  -9  143.79    9.00
  -7   1   9  147.49    9.30
  -7   1   9  104.69   39.60
   7  -1   9  160.08   15.70
   7  -1  -9  145.59    9.00
  -7  -1   9  144.69   10.50
  -7   1  -9  135.29   43.30
  -7  -1   9  153.18   13.70
  -7  -1   9  154.68    9.00
   7   1   9  164.58   15.60
  -8  -1  -9  251.57   18.10
  -8  -1  -9  224.18   40.50
  -8   1   9  249.78   14.80
   8   1  -9  278.77   14.80
   8  -1  -9  262.97   14.80
  -8   1  -9  218.08   52.39
  -8  -1   9  286.87   14.50
  -8  -1   9  267.17   16.10
  -9  -1  -9   66.29    7.40
   9  -1   9   72.89    5.70
  -9   1   9   79.19    4.90
  -9  -1  -9   74.29    6.10
   9   1  -9   69.79    6.20
  -9   1  -9   65.79    7.30
  -9  -1   9   68.59    6.40
   9  -1  -9   71.79    4.90
  -9   1  -9   72.49    5.50
 -10  -1  -9  101.19    8.50
  10  -1   9  110.59    6.90
  10   1  -9  101.29    6.50
 -10   1  -9  116.19    6.20
  10   1   9  105.29    6.80
 -10   1  -9   97.29    8.50
  10  -1  -9  117.89    6.50
   0  -2  -9 1037.10   50.59
   0   2  -9  978.70   52.39
   0  -2   9 1007.30   51.29
   0   2  -9  791.12   80.49
   0   2   9 1017.40   51.79
  -1   2   9   67.79    5.90
   1  -2   9   69.99    6.20
  -1  -2  -9   57.99   28.60
   1   2  -9   61.19    6.20
  -1   2  -9   71.49   35.90
  -1   2  -9   73.39    6.70
   1   2   9   64.59    6.00
  -1  -2   9   71.89    5.90
  -2   2   9  186.88   11.10
  -2  -2  -9  135.09   34.20
   2  -2   9  170.58   11.90
  -2   2   9  159.88   35.00
  -2  -2   9  180.18   10.50
  -2   2  -9  174.68   10.60
  -2   2  -9  161.18   35.00
   2  -2  -9  177.18   10.00
  -2   2  -9  178.78   12.50
   2   2   9  160.98   11.60
   3  -2   9  306.57   19.30
  -3  -2  -9  327.37   43.70
   3  -2   9  313.07   18.40
  -3  -2  -9  270.47   21.40
  -3   2   9  305.57   46.00
   3   2  -9  294.07   16.60
   3   2   9  295.67   18.60
  -3   2  -9  325.67   19.50
  -3  -2   9  307.27   17.10
   3  -2  -9  297.67   16.50
  -3   2  -9  324.47   43.40
  -3  -2   9  316.17   18.20
  -3   2  -9  308.97   17.30
   4  -2   9   76.79    7.90
  -4   2   9   75.29   30.70
  -4   2   9   85.59    5.90
  -4  -2  -9   69.09    9.30
  -4  -2  -9   71.49   10.50
   4  -2   9   83.49    8.70
   4   2  -9   75.89    5.60
  -4  -2  -9   88.89   27.40
  -4   2  -9   83.19    8.90
  -4   2  -9   80.29    6.20
   4   2   9   86.49    7.90
   4  -2  -9   82.29    5.50
  -4   2  -9   88.39   33.90
  -4  -2   9   74.49    5.60
  -4  -2   9   85.79    9.10
  -4  -2   9   93.19    7.30
   5  -2   9  736.43   40.20
   5   2  -9  735.33   37.70
  -5   2   9  652.63   69.39
   5  -2   9  707.93   41.70
  -5   2   9  711.13   38.00
  -5  -2  -9  741.13   41.50
  -5  -2  -9  725.53   61.49
  -5  -2  -9  730.93   42.10
  -5  -2   9  677.43   37.70
   5  -2  -9  736.13   37.80
  -5  -2   9  697.63   42.00
   5   2   9  774.12   41.50
  -5   2  -9  656.73   38.10
  -5  -2   9  752.22   39.60
  -5   2  -9  844.62   74.89
  -5   2  -9  802.72   41.80
   6   2  -9  285.77   16.70
  -6  -2  -9  296.47   20.10
   6  -2   9  310.27   19.60
  -6   2   9  313.47   17.10
  -6   2   9  336.87   61.19
   6  -2   9  288.77   21.60
  -6  -2  -9  309.27   20.60
  -6  -2  -9  297.87   43.10
  -6  -2   9  290.07   21.00
   6   2   9  314.87   21.40
   6  -2  -9  304.67   16.90
  -6  -2   9  310.37   16.70
  -6   2  -9  338.57   58.19
  -6  -2   9  298.57   18.60
  -6   2  -9  310.17   17.10
  -7  -2  -9  406.06   25.80
  -7   2   9  431.66   22.20
  -7  -2  -9  398.76   25.30
  -7  -2  -9  372.76   46.90
  -7   2   9  394.76   66.49
   7  -2   9  367.76   30.30
   7   2  -9  395.96   21.70
  -7  -2  -9  386.86   23.80
   7  -2   9  397.46   24.70
  -7  -2   9  414.96   21.40
  -7   2  -9  422.06   68.19
   7   2   9  391.06   29.60
   7  -2  -9  427.36   21.90
  -7  -2   9  448.46   26.20
  -7  -2   9  375.36   23.30
  -8  -2  -9   23.30    4.80
   8   2  -9   20.40    2.80
  -8   2   9   21.80    2.60
  -8  -2  -9   21.20    2.70
   8  -2  -9   20.10    2.40
  -8  -2   9   23.20    3.70
   9  -2   9  106.69    7.20
   9   2  -9   98.69    6.40
  -9   2   9   98.29    6.30
  -9  -2  -9   94.69    8.80
   9  -2  -9  113.09    6.50
  -9   2  -9  101.19    7.10
  -9   2  -9   99.19    9.00
  -9  -2   9   97.19    8.70
 -10   2   9   63.39    4.30
 -10  -2  -9   57.49    5.80
  10  -2   9   62.29    4.40
  10  -2  -9   62.69    3.90
  10   2   9   43.90    4.10
 -10   2  -9   53.79    5.80
   0  -3   9  378.06   20.60
   0   3   9  333.27   21.00
   0  -3   9  368.06   20.20
  -1   3   9 1201.18   94.79
   1   3  -9 1229.98   69.69
  -1   3   9 1350.36   69.59
  -1  -3  -9 1078.99   95.09
   1  -3   9 1454.05   68.89
   1  -3   9 1437.96   69.59
   1  -3  -9 1357.06   67.49
  -1   3  -9 1370.96   67.99
  -1   3  -9 1288.67  107.89
  -1  -3   9 1412.16   68.89
   1   3   9 1255.97   69.99
  -1  -3   9 1401.76   68.39
   2  -3   9   29.60    4.30
  -2   3   9   26.50   31.60
   2  -3   9   29.00    4.80
  -2   3   9   32.10    3.60
  -2  -3  -9   27.60   23.20
   2   3   9   20.10    3.90
  -2  -3   9   34.00    6.30
  -2  -3   9   32.10    5.20
  -2   3  -9   22.20    4.70
  -2   3  -9  -15.50   38.80
   2  -3  -9   33.20    3.40
   3  -3   9  565.24   32.80
  -3  -3  -9  570.64   35.80
  -3   3   9  565.44   30.40
   3   3  -9  557.04   30.00
  -3  -3  -9  600.94   57.29
   3  -3   9  611.14   31.80
  -3  -3  -9  514.55   34.60
  -3   3   9  593.04   67.19
  -3  -3   9  550.64   30.20
  -3   3  -9  626.24   33.90
  -3   3  -9  585.74   60.39
  -3   3  -9  570.24   30.60
   3  -3  -9  578.24   29.90
   3   3   9  527.25   32.00
  -3  -3   9  609.34   31.60
  -3  -3   9  591.54   34.10
  -4  -3  -9   66.19    9.80
  -4   3   9   61.79   38.40
   4  -3   9   74.09    7.70
   4  -3   9   91.99   11.90
  -4   3   9   83.99    6.10
   4   3  -9   72.69    5.90
  -4  -3  -9   47.50   25.40
  -4  -3   9   77.99    5.80
  -4   3  -9   98.69    9.90
  -4  -3   9   90.59    7.30
   4   3   9   87.19    8.40
  -4  -3   9  102.59    9.80
  -4   3  -9  124.89   42.40
  -4   3  -9   87.79    6.50
   4  -3  -9   87.49    5.70
  -5  -3  -9  461.95   30.50
  -5  -3  -9  493.35   31.70
   5   3  -9  500.55   26.20
  -5   3   9  508.95   26.70
   5  -3   9  464.45   28.20
  -5   3   9  408.46   65.29
  -5  -3   9  502.95   30.50
   5  -3  -9  494.45   26.10
  -5   3  -9  564.44   31.10
  -5   3  -9  476.55   71.79
  -5  -3   9  472.95   26.10
   6  -3   9  300.87   23.10
  -6  -3  -9  342.07   21.40
   6  -3   9  318.77   20.50
  -6  -3  -9  307.97   21.50
   6   3  -9  310.97   18.00
  -6  -3  -9  318.77   21.80
  -6   3   9  433.76   70.29
  -6   3   9  352.76   18.80
  -6   3  -9  353.26   24.40
  -6   3  -9  219.78   61.99
   6  -3  -9  348.97   18.30
  -6   3  -9  332.27   18.70
   6   3   9  324.47   22.80
  -6  -3   9  338.77   22.60
  -6  -3   9  346.57   20.10
  -6  -3   9  330.57   17.80
   7  -3   9  719.13   38.80
  -7   3   9  565.24   92.79
  -7  -3  -9  668.43   38.00
  -7  -3  -9  607.14   46.50
  -7  -3  -9  651.03   38.10
  -7  -3  -9  677.93   38.60
   7  -3   9  654.93   40.40
  -7   3   9  647.04   34.60
   7   3  -9  647.74   36.40
   7  -3  -9  602.04   34.20
   7   3   9  699.93   40.60
  -7   3  -9  629.24   34.80
  -7  -3   9  650.83   36.10
  -7   3  -9  654.13   86.39
  -7  -3   9  707.33   38.70
   8   3  -9   12.30    2.30
  -8  -3  -9   14.70    4.00
  -8  -3  -9   13.90    3.60
  -8  -3  -9   13.90    3.40
  -8   3   9   12.30    2.10
   8  -3   9   10.00    4.30
  -8  -3   9   26.00    5.00
   8  -3  -9   11.90    1.90
  -8  -3   9   14.20    3.00
  -8   3  -9   16.70    3.10
  -9  -3  -9   43.80    5.80
  -9   3   9   39.00    3.30
   9  -3   9   37.80    3.70
   9  -3  -9   40.10    3.20
  -9   3  -9   38.30    4.20
  -9   3  -9   43.50    5.40
  10  -3   9  168.08   10.10
 -10   3   9  173.98    9.50
 -10  -3  -9  176.68   11.50
 -10  -3   9  153.88   10.10
 -10   3  -9  192.68   11.30
  10  -3  -9  181.88   10.40
 -10   3  -9  207.08   15.10
   0   4  -9  976.20   49.90
   0  -4   9  945.81   50.49
   0  -4   9 1042.60   51.19
   0   4  -9  912.71   52.29
   1  -4   9  666.93   35.00
   1   4  -9  643.34   33.10
  -1   4   9  592.34   97.99
   1   4  -9  643.04   36.00
  -1  -4  -9  484.75   61.39
   1  -4   9  632.34   34.10
  -1  -4   9  584.94   36.20
  -1  -4   9  666.83   33.70
   1   4   9  622.34   35.50
  -1  -4   9  641.84   34.10
  -1   4  -9  621.64   36.10
   1  -4  -9  655.73   32.70
  -1   4  -9  627.84   33.40
  -2  -4  -9  176.58   19.20
   2   4  -9  180.48   12.90
   2   4  -9  174.18   10.40
   2  -4   9  178.28   12.60
   2  -4   9  174.28   11.50
  -2   4   9  169.88   11.00
  -2   4   9  212.08   53.39
  -2  -4  -9  216.68   38.70
   2   4   9  174.08   12.70
   2  -4  -9  166.38   10.00
  -2  -4   9  166.38   10.60
  -2  -4   9  169.08   13.70
  -2   4  -9  179.08   13.80
  -2  -4   9  190.38   11.60
  -2   4  -9  166.08   10.80
  -3  -4  -9  115.29   13.30
  -3  -4  -9  107.29   30.20
   3  -4   9   91.19    7.40
  -3   4   9   97.49   47.40
   3   4  -9   81.99    6.30
  -3  -4  -9   87.99   10.60
  -3   4   9   81.79    6.40
   3  -4   9   93.49    9.00
  -3  -4   9   84.49    6.20
   3  -4  -9   85.89    5.80
  -3  -4   9   97.79   10.00
  -3   4  -9   92.59    6.70
  -3   4  -9   94.79   10.10
   3   4   9   86.59    9.50
  -3   4  -9   77.19   39.00
  -3  -4   9   82.79    7.20
   4   4  -9  158.28    9.60
  -4   4   9  139.79   52.79
   4  -4   9  174.48   13.60
  -4  -4  -9  114.69   27.90
  -4   4   9  157.28    9.90
  -4  -4  -9  158.18   13.90
   4  -4   9  160.48   11.20
  -4  -4  -9  161.18   15.00
  -4  -4  -9  146.19   12.40
  -4  -4   9  164.68   11.10
   4   4   9  149.69   12.10
  -4  -4   9  153.28   13.20
  -4  -4   9  138.89    9.30
  -4   4  -9  126.49   58.99
  -4   4  -9  160.98   10.30
   4  -4  -9  153.58    9.20
  -4   4  -9  167.58   14.40
  -5  -4  -9  351.86   23.90
   5  -4   9  353.46   21.60
  -5   4   9  374.86   20.20
  -5  -4  -9  361.86   24.10
   5  -4   9  366.56   24.30
  -5  -4  -9  355.46   22.60
  -5  -4  -9  351.36   39.30
   5   4  -9  332.57   21.50
  -5  -4   9  367.86   24.40
   5  -4  -9  349.87   19.40
  -5   4  -9  233.18   63.39
  -5  -4   9  343.77   21.20
   5   4   9  352.66   23.30
  -5   4  -9  366.96   20.40
  -5   4  -9  381.86   25.20
  -5  -4   9  362.66   19.10
   6   4  -9  209.28   12.60
  -6  -4  -9  230.58   15.80
  -6   4   9  242.18   13.40
  -6  -4  -9  176.68   31.90
  -6  -4  -9  224.88   27.90
  -6  -4  -9  215.88   16.30
  -6   4   9   96.49   65.99
   6  -4   9  218.98   14.90
   6  -4   9  197.78   18.20
  -6  -4  -9  236.68   17.00
   6  -4  -9  219.18   12.60
  -6   4  -9  118.49   64.59
  -6  -4   9  213.58   16.80
  -6   4  -9  218.08   13.30
  -6   4  -9  232.68   20.40
   6   4   9  214.88   17.40
  -6  -4   9  234.78   14.70
  -7  -4  -9  105.09    9.60
   7  -4   9  107.09    8.80
  -7   4   9  111.29   82.99
  -7   4   9   90.39    7.10
  -7  -4  -9   92.89    9.30
  -7  -4  -9   90.29    8.60
   7  -4  -9   92.99    6.80
  -7   4  -9   41.50   68.99
  -7  -4   9   92.99   10.00
  -7  -4   9   91.89    7.90
  -7   4  -9  107.49    6.70
  -8   4   9    3.90    1.30
  -8  -4  -9    3.80    2.40
  -8  -4  -9    3.20    2.50
   8  -4   9    3.40    1.50
   8  -4   9    4.50    3.30
  -8  -4  -9    3.30    2.70
  -8  -4   9    0.50    3.20
  -8   4  -9    4.70    1.90
   8  -4  -9    4.00    1.10
  -8  -4   9    4.00    1.70
  -9   4   9    5.00    2.00
   9  -4   9    5.60    4.10
  -9  -4  -9    7.50    2.50
  -9  -4   9    7.10    1.70
  -9   4  -9    5.40    2.30
 -10  -4  -9   25.40    3.90
  10  -4   9   26.90    2.30
 -10  -4   9   26.60    2.60
 -10   4  -9   25.20    2.40
 -10   4  -9   29.60    3.80
  10  -4  -9   26.00    2.10
   0   5  -9   92.79    9.10
   0  -5   9  109.59    9.40
   0  -5   9   96.19    7.10
   0  -5  -9   86.19    6.20
   0  -5  -9  130.79   22.00
   0   5  -9   88.59    6.60
   0  -5   9   78.69    9.40
   1  -5   9  396.26   21.70
   1   5  -9  353.06   23.30
   1  -5   9  416.76   23.10
   1  -5   9  371.66   24.10
  -1   5   9  376.46   21.30
  -1  -5  -9  253.17   48.30
   1   5  -9  360.66   20.60
  -1  -5  -9  318.57   30.30
  -1   5  -9  394.66   21.00
   1  -5  -9  376.26   34.90
  -1  -5   9  359.16   20.90
  -1   5  -9  392.86   24.30
   1   5   9  371.46   23.70
   1  -5  -9  413.56   20.00
  -1  -5   9  375.96   24.10
  -2  -5  -9  159.78   40.30
   2  -5   9  191.38   13.50
  -2  -5  -9  157.68   19.50
  -2   5   9  160.88   11.10
  -2  -5  -9  177.08   15.70
   2  -5   9  152.68   15.60
   2   5  -9  168.08   10.70
   2   5  -9  181.98   13.80
   2  -5   9  188.38   11.90
  -2  -5   9  174.98   11.70
  -2  -5   9  196.68   14.50
   2   5   9  163.08   13.40
  -2  -5   9  168.08   10.80
  -2   5  -9  194.68   11.20
   2  -5  -9  187.28   10.20
   3  -5   9  325.07   19.50
  -3  -5  -9  327.37   23.10
   3   5  -9  347.87   22.00
  -3  -5  -9  249.38   43.40
  -3  -5  -9  318.67   25.70
   3   5  -9  316.47   18.20
  -3   5   9  329.07   18.60
   3  -5   9  345.27   21.60
  -3   5  -9  323.67   18.80
   3  -5  -9  351.36   33.90
  -3   5  -9  349.27   23.30
  -3  -5   9  333.97   22.50
   3  -5  -9  304.97   17.70
  -3  -5   9  301.77   18.00
  -3  -5   9  368.06   19.70
   3   5   9  320.97   21.30
  -4   5   9  -78.59   67.59
   4  -5   9   45.30    5.00
  -4  -5  -9   14.50   19.60
  -4  -5  -9   42.80    7.20
   4   5  -9   42.80    7.50
  -4   5   9   26.00    3.80
   4  -5   9   30.40    6.00
   4   5  -9   28.80    3.70
  -4  -5  -9   24.70    6.70
   4   5   9   32.10    6.10
  -4   5  -9   34.00    4.00
  -4   5  -9   47.00    8.80
  -4  -5   9   31.60    4.40
  -4  -5   9   30.40    5.80
   4  -5  -9   35.70    3.20
  -5  -5  -9   60.39    9.30
  -5   5   9   68.39    5.60
   5   5  -9   61.69    9.20
  -5  -5  -9   56.29   26.50
   5  -5   9   54.59    9.10
  -5   5   9  -39.40   72.79
   5  -5   9   72.09    6.70
  -5  -5  -9   77.59    8.50
  -5  -5   9   65.99    6.30
  -5   5  -9   46.50    9.20
  -5   5  -9   70.99    5.90
  -5  -5   9   67.49    8.70
   5  -5  -9   63.69    4.80
   5   5   9   69.69    9.60
  -6  -5  -9  303.97   18.90
  -6   5   9  280.97   16.30
  -6  -5  -9  257.57   18.90
  -6  -5  -9  322.57   20.40
   6  -5   9  241.28   17.40
  -6   5   9  199.88   84.69
   6  -5   9  294.87   22.60
  -6   5  -9  276.87   16.30
  -6  -5   9  266.27   19.70
  -6   5  -9  301.27   24.30
   6  -5  -9  272.37   15.50
  -6  -5   9  273.67   17.40
   6   5   9  300.77   21.60
   7  -5   9   98.09    7.10
  -7  -5  -9   93.29    9.30
  -7  -5  -9  108.79    9.80
  -7  -5  -9  103.29    8.80
   7  -5   9   90.19    8.10
  -7   5   9   92.39    6.80
  -7  -5   9  112.99   10.10
  -7   5  -9  107.29    6.90
   7  -5  -9   93.89    6.30
  -7  -5   9   94.89    7.80
  -7   5  -9  101.09    7.90
  -8  -5  -9   79.59    7.70
   8  -5   9   64.29    5.20
   8  -5   9   77.69    7.60
  -8   5   9   69.39    5.20
  -8  -5  -9   76.59    7.40
  -8  -5  -9   66.89    7.50
   8  -5  -9   64.79    4.70
  -8   5  -9   72.79    6.00
  -8  -5   9   71.39    6.00
  -8  -5   9  100.19   10.50
   9  -5   9    5.80    1.30
   9  -5   9   10.60    2.80
  -9   5   9    7.50    1.40
  -9  -5  -9    5.20    1.80
  -9   5  -9    7.10    2.50
  -9   5  -9    4.00    1.50
  -9  -5   9    5.50    1.40
   9  -5  -9    6.20    1.10
   0  -6   9 1533.95   82.59
   0  -6   9 1607.84   79.39
   0   6  -9 1578.24   78.99
   0  -6  -9 1434.26   90.49
   0   6  -9 1550.74   82.89
   1  -6   9  348.87   21.00
  -1  -6  -9  251.57   50.69
  -1  -6  -9  287.57   27.80
   1   6  -9  294.37   21.20
   1   6  -9  302.67   17.90
   1  -6   9  315.07   21.40
   1  -6   9  324.37   18.70
  -1  -6  -9  298.47   22.90
  -1  -6   9  320.77   21.60
  -1  -6   9  293.17   17.90
  -1   6  -9  338.97   18.20
   1  -6  -9  347.47   30.80
   1  -6  -9  334.77   17.00
  -1   6  -9  309.17   22.00
   2  -6   9   79.39    9.60
  -2   6   9   68.89    6.60
   2  -6   9   70.19    6.50
   2   6  -9   76.39    6.10
  -2  -6  -9   66.59    9.70
   2  -6   9   70.09   11.20
  -2  -6  -9   71.99   14.60
  -2  -6   9   76.59    5.80
  -2  -6   9   77.69    6.60
   2  -6  -9   48.30   15.60
   2  -6  -9   86.49    5.20
  -2  -6   9   70.79   10.00
   2   6   9   60.79   10.90
   3   6  -9  103.79    7.20
   3  -6   9  101.79    7.90
  -3  -6  -9   85.49   26.30
  -3  -6  -9   85.49   14.00
   3   6  -9   84.59   10.50
  -3   6   9   98.69    7.70
   3  -6   9   92.99   11.10
  -3  -6  -9   82.69   10.50
  -3  -6   9   99.49    7.80
  -3   6  -9   95.79    7.30
   3  -6  -9   97.29    6.20
  -3   6  -9   96.09   12.30
  -3  -6   9   98.69   10.10
  -3  -6   9   97.49    6.50
   3   6   9   84.09   10.00
  -4  -6  -9  121.79   12.10
   4   6  -9  110.69   12.40
  -4  -6  -9  113.59   14.60
   4  -6   9  119.59    9.50
   4  -6   9  140.69   13.40
  -4   6   9  119.19    8.40
   4  -6   9  128.79    8.20
  -4  -6   9  113.29    8.90
  -4   6  -9  133.59   14.70
   4   6   9  114.09   11.80
  -4   6  -9  134.89    8.80
   4  -6  -9  120.49    7.50
   4  -6  -9   93.79   17.90
  -4  -6   9  122.99   11.80
  -5  -6  -9   16.70    5.20
  -5  -6  -9   12.70    4.10
  -5   6   9   22.10    3.10
   5  -6   9   19.00    2.90
   5  -6   9    4.60    7.90
   5   6  -9   17.80    6.80
   5  -6   9   26.00    4.20
   5  -6  -9   16.70    2.20
  -5  -6   9   13.30    4.40
  -5   6  -9   20.80    9.10
  -5   6  -9   21.40    3.30
  -5  -6   9   19.00    3.50
   5   6   9   24.90    7.60
   6  -6   9   32.70    3.80
  -6   6   9   35.90    3.80
  -6  -6  -9   40.40    6.00
  -6  -6  -9   39.00    6.50
   6  -6   9   41.60    5.00
  -6  -6   9   37.00    6.50
   6  -6  -9   37.00    3.20
  -6  -6   9   37.40    4.50
  -6   6  -9   42.60    4.10
  -7  -6  -9   43.80    5.40
  -7   6   9   45.90    4.00
  -7  -6  -9   44.60    6.10
   7  -6   9   40.00    3.80
   7  -6   9   43.30    5.00
  -7  -6   9   48.20    4.70
  -7  -6   9   41.70    6.20
  -7   6  -9   47.00    4.00
  -7   6  -9   46.40    4.80
   7  -6  -9   37.30    3.30
   8  -6   9   41.00    4.50
   8  -6   9   36.70    4.30
  -8  -6  -9   35.70    3.90
  -8   6   9   35.20    3.70
  -8   6  -9   32.00    4.90
  -8  -6   9   36.30    3.90
  -8  -6   9   36.00    5.10
  -9  -6  -9   20.50    2.90
   9  -6   9   29.60    2.40
  -9  -6   9   35.30    4.00
  -9   6  -9   27.00    4.00
  -9   6  -9   31.00    3.20
   9  -6  -9   28.10    2.20
   0  -7  -9  303.47   29.50
   0  -7   9  316.37   18.60
   0  -7   9  326.07   22.00
   0   7  -9  329.37   18.60
   0  -7  -9  328.27   23.40
   0   7  -9  332.47   23.20
   1  -7   9  528.85   32.40
   1   7  -9  530.85   29.10
  -1  -7  -9  547.15   34.50
   1  -7   9  539.35   29.60
  -1  -7  -9  407.96   67.19
  -1  -7  -9  519.55   40.20
   1   7  -9  529.25   33.70
  -1   7  -9  544.45   34.20
  -1   7  -9  558.04   29.40
  -1  -7   9  555.64   28.90
  -1  -7   9  551.04   33.10
   2  -7   9  353.56   21.20
   2   7  -9  352.46   20.30
  -2  -7  -9  339.37   24.90
  -2  -7  -9  375.16   30.70
   2   7  -9  359.06   24.90
  -2  -7   9  368.96   19.60
   2   7   9  357.46   24.60
  -2  -7   9  380.96   24.40
  -2   7  -9  394.46   20.90
  -2   7  -9  369.56   25.90
   2  -7  -9  301.57   31.20
   3  -7   9  407.66   27.70
  -3   7   9  427.66   23.40
   3  -7   9  425.76   24.10
   3   7  -9  390.26   27.20
  -3  -7  -9  429.06   31.80
  -3  -7  -9  368.06   35.60
  -3  -7  -9  405.26   27.70
   3  -7  -9  430.36   21.90
   3   7   9  407.16   27.10
  -3   7  -9  448.36   30.00
  -3   7  -9  432.56   23.50
  -3  -7   9  435.46   27.30
  -3  -7   9  413.66   23.90
   3  -7  -9  349.07   34.30
   4   7  -9  128.69   14.90
  -4   7   9  152.38   10.00
   4  -7   9  123.89   16.20
  -4  -7  -9  144.19   13.20
   4  -7   9  152.18   10.80
   4  -7   9  148.99    9.10
  -4  -7  -9  151.38   16.00
  -4  -7   9  146.59   13.00
  -4   7  -9  148.49   10.00
  -4  -7   9  138.49   10.30
   4  -7  -9  153.18    8.80
   4  -7  -9  147.09   21.10
  -4   7  -9  176.88   18.30
   4   7   9  162.88   14.70
  -5  -7  -9   63.29    8.00
  -5  -7  -9   82.79    9.90
   5  -7   9   75.79    5.30
   5  -7   9   61.99    6.30
  -5   7   9   68.89    5.60
   5  -7  -9   61.99   13.90
  -5   7  -9   68.89    5.90
  -5  -7   9   64.19    8.30
   5  -7  -9   76.79    4.90
  -5   7  -9   66.19    7.00
  -5  -7   9   64.29    6.20
  -6  -7  -9   10.90    3.40
  -6   7   9   10.20    2.00
   6  -7   9   10.90    1.90
  -6  -7  -9   10.40    3.30
   6  -7   9    6.90    1.90
  -6  -7   9   11.30    2.60
   6  -7  -9   11.30   10.20
   6  -7  -9    8.10    1.50
  -6   7  -9    7.80    1.90
  -6  -7   9   12.70    3.90
  -6   7  -9   12.30    2.80
  -7   7   9   58.29    4.60
  -7  -7  -9   57.09    6.40
   7  -7   9   54.29    5.30
  -7  -7  -9   54.59    5.60
  -7  -7   9   53.29    5.00
   7  -7  -9   54.29    3.80
  -7   7  -9   56.99    5.20
  -7   7  -9   56.79    4.30
  -7  -7   9   55.79    6.50
   8  -7   9    6.60    2.30
  -8  -7  -9    6.00    2.00
  -8   7   9    5.50    1.40
   8  -7   9    7.70    1.30
  -8  -7  -9    7.70    1.90
   8  -7  -9    6.50    1.10
  -8  -7   9    8.70    1.80
  -8   7  -9    3.20    1.40
   0  -8  -9   55.19   47.40
   0  -8  -9  105.59   11.50
   0  -8   9  105.89    7.40
   0  -8   9  107.69   10.60
   0   8  -9  102.69    7.80
   0   8  -9  101.69   13.80
   0  -8  -9  107.99   17.30
   1  -8   9  423.26   22.20
   1   8  -9  382.86   21.70
  -1  -8  -9  387.36   26.30
   1   8  -9  401.36   27.60
   1  -8   9  358.26   24.30
  -1  -8  -9  361.76   31.80
   1  -8  -9  387.96   26.20
  -1  -8   9  413.66   21.20
  -1   8  -9  418.46   28.30
  -1   8  -9  380.36   21.90
  -1  -8   9  356.46   24.70
   1  -8  -9  371.76   32.90
   2  -8   9  142.19   10.30
  -2  -8  -9  144.69   28.10
   2   8  -9  150.18   10.10
   2   8  -9  161.28   16.90
  -2  -8  -9  147.69   13.70
  -2  -8  -9  173.48   18.80
  -2  -8  -9  140.19   35.10
  -2   8  -9  159.58   10.30
  -2   8  -9  163.58   17.40
   2  -8  -9  153.28   14.00
  -2  -8   9  150.78   12.90
   2   8   9  152.68   16.00
   2  -8  -9  119.99   19.90
  -3  -8  -9  181.08   19.60
  -3  -8  -9  185.88   15.10
   3  -8   9  176.48   12.00
  -3   8   9  180.38   11.90
  -3   8  -9  177.88   11.60
   3   8   9  239.58   24.70
  -3  -8   9  171.68   14.50
  -4   8   9 1444.86   69.29
  -4  -8  -9 1445.76   76.89
   4  -8   9 1325.27   69.99
  -4  -8  -9 1324.67   72.99
  -4  -8   9 1349.16   69.69
  -4   8  -9 1272.47   69.19
  -4  -8   9 1250.27   72.59
   4  -8  -9 1259.97   80.69
  -4   8  -9 1415.86   70.49
  -5  -8  -9  136.29   12.20
  -5  -8  -9  126.39   10.80
   5  -8   9  116.99    9.00
  -5   8   9  137.59    8.70
   5  -8  -9  139.39   12.90
  -5   8  -9  134.19   10.00
  -5  -8   9  115.69   10.90
  -5  -8   9  123.39    8.90
   5  -8  -9  133.29    7.30
  -5   8  -9  116.19    8.40
   5  -8  -9   90.39   16.50
  -6  -8  -9   10.10    3.00
  -6   8   9    5.50    2.50
  -6  -8  -9    7.80    2.30
   6  -8   9    6.70    1.90
  -6  -8   9    5.80    2.50
  -6   8  -9    2.50    2.30
  -6  -8   9    9.20    2.00
   6  -8  -9    0.10    9.00
  -6   8  -9    5.60    1.40
   6  -8  -9    7.70    1.30
  -7   8   9   48.90    3.80
  -7  -8  -9   49.60    5.20
   7  -8   9   46.30    4.30
  -7  -8  -9   44.40    4.40
   7  -8  -9   50.49    3.20
  -7   8  -9   47.50    4.80
  -7  -8   9   38.40    5.00
  -7   8  -9   48.70    3.60
  -7  -8   9   40.00    3.90
   8  -8   9   43.10    3.80
  -8   8   9   42.50    3.20
  -8  -8  -9   40.70    4.50
  -8  -8  -9   42.50    3.60
  -8  -8   9   47.30    4.10
  -8   8  -9   47.50    3.70
   0  -9  -9  353.86   31.10
   0   9  -9  381.46   21.30
   0  -9   9  361.06   23.60
   0  -9   9  396.66   20.60
   0  -9  -9  389.36   25.20
  -1  -9  -9   86.39   14.30
   1   9  -9   89.69    6.70
   1  -9   9   67.49    9.40
   1  -9   9   90.19    6.20
  -1  -9  -9   80.09    9.30
   1  -9  -9  107.29   10.10
  -1  -9   9   63.69    8.70
  -1   9  -9   80.89    6.60
   1  -9  -9   74.29   14.50
   2  -9   9  134.29    9.30
  -2  -9  -9  137.59   12.30
  -2  -9  -9  148.09   16.70
   2   9  -9  144.89    9.60
  -2   9  -9  152.38    9.80
  -2  -9   9  136.59   12.10
   2  -9  -9  166.08   13.40
   2  -9  -9  116.79   18.10
   3  -9   9   80.29    6.50
  -3  -9  -9   73.89    8.40
  -3  -9  -9   90.19   11.90
   3  -9  -9   91.29   15.30
  -3   9  -9   84.49    6.50
  -3  -9   9   82.49    8.70
  -4  -9  -9   38.10    5.70
   4  -9   9   43.80    4.40
  -4  -9  -9   42.20    7.80
  -4   9   9   36.30    5.30
  -4   9  -9   45.00    4.20
   4  -9  -9   26.20    9.40
  -4  -9   9   39.20    5.60
  -5   9   9  125.79    8.20
   5  -9   9  122.39    8.50
  -5  -9  -9  137.69   11.20
  -5  -9  -9  113.79    9.40
  -5   9  -9  118.89    7.90
   5  -9  -9  117.49   16.10
  -5  -9   9  117.39    9.90
   6  -9   9    1.50    1.30
  -6   9   9    0.60    1.40
  -6  -9  -9    4.00    1.90
  -6  -9  -9    2.60    1.40
  -6  -9   9    3.40    1.90
   6  -9  -9    2.10    8.30
  -6   9  -9    2.70    1.00
  -6   9  -9    2.70    2.30
  -7   9   9    9.70    1.60
  -7  -9  -9   11.60    2.00
  -7  -9  -9    9.50    2.20
   7  -9   9   10.40    1.90
  -7  -9   9   10.00    2.20
  -7   9  -9   11.30    2.00
   0 -10  -9  886.91   47.00
   0  10  -9  840.02   43.80
   0 -10   9  843.42   46.00
   0 -10  -9  775.42   52.79
  -1 -10  -9    9.00    3.20
  -1 -10  -9    2.50    5.20
   1 -10   9    8.90    1.70
  -1 -10   9    7.70    3.10
   1 -10  -9   20.80    7.40
   1 -10  -9   10.80    4.00
  -1  10  -9    9.90    2.30
  -2 -10  -9    7.50    2.90
   2 -10   9    8.80    1.80
  -2 -10  -9   11.90    5.20
  -2 -10   9    7.90    2.80
  -2  10  -9    9.40    2.30
   2 -10  -9   14.20    7.20
   2 -10  -9   11.60    6.80
   3 -10   9   19.10    2.60
  -3 -10  -9   15.20    3.50
  -3 -10  -9   25.90    6.40
  -3 -10   9   15.50    3.50
   3 -10  -9   12.30    8.90
  -3  10  -9   23.40    2.90
  -4 -10  -9    8.00    4.50
  -4 -10  -9    2.30    2.80
  -4  10  -9    5.10    1.90
   4 -10  -9   13.50    6.60
   5 -10   9   59.99    4.40
  -5 -10  -9   52.89    5.10
  -5 -10  -9   64.29    6.20
  -5 -10   9   52.39    5.30
  -5  10  -9   50.19    4.00
   5 -10  -9   46.80   13.80
  -6 -10  -9   20.40    2.60
   6 -10   9   17.60    2.40
  -6 -10  -9   17.70    3.20
  -6  10  -9   25.20    2.10
  -6 -10   9   22.80    3.00
   0 -11  -9   25.80    4.60
   0 -11  -9   33.00    7.50
  -1 -11  -9   22.00    6.00
  -1 -11  -9   21.40    4.00
   1 -11  -9    9.70    5.90
  -1  11  -9   20.10    2.70
  -1 -11   9   15.30    3.50
  -2 -11  -9   40.20    4.60
  -2 -11  -9   43.70    7.20
  -2 -11   9   38.20    4.60
   2 -11  -9   35.70    8.10
  -2  11  -9   46.20    3.70
  -3 -11  -9   36.80    4.20
  -3 -11  -9   33.40    5.70
   3 -11   9   33.60    2.90
  -3 -11   9   35.40    4.20
  -3  11  -9   45.90    3.50
   3 -11  -9   30.10    7.50
  -4 -11  -9   30.50    3.30
   4 -11   9   31.50    2.60
  -4 -11  -9   27.20    4.40
  -4 -11   9   29.60    3.60
   4 -11  -9   28.80    6.10
  -4  11  -9   27.20    3.10
   0 -12  -9   68.99    8.40
  -1 -12  -9   44.20    6.20
  -1  12  -9   35.30    3.20
   1 -12  -9   37.10    7.10
  -2 -12  -9   24.60    4.50
  -2  12  -9   20.40    2.10
   0   0  10    7.30    2.30
   0   0 -10    6.30    2.40
   0   0 -10    3.50    1.50
   0   0 -10  -40.40   39.40
   1   0 -10    8.00   47.90
  -1   0  10    1.50    2.20
   1   0  10    3.20    2.20
  -1   0 -10    1.60    2.40
  -1   0 -10   43.20   27.00
  -2   0 -10  280.67   15.40
  -2   0 -10  252.37   16.30
  -2   0 -10  247.08   47.90
   2   0 -10  273.17   73.59
   2   0  10  256.57   16.80
  -2   0  10  290.97   16.90
   3   0  10 1062.69   53.69
  -3   0 -10 1117.39   87.59
   3   0 -10 1047.20   51.59
  -3   0 -10  930.71   51.79
  -3   0  10  995.20   52.69
   3   0  10  999.30   54.29
  -3   0  10  978.10   51.89
  -4   0  10   30.60    4.90
   4   0 -10   34.90    3.20
   4   0  10   37.20    6.20
  -4   0 -10   33.90    7.30
  -4   0  10   34.00    3.40
  -4   0 -10   44.20   29.00
  -4   0 -10   26.40    3.90
  -5   0  10  576.14   33.20
  -5   0 -10  541.35   28.50
  -5   0  10  540.85   29.70
   5   0  10  559.54   33.20
  -5   0  10  509.15   28.60
  -5   0 -10  503.95   60.39
   5   0 -10  528.05   29.50
  -6   0  10   -1.70    3.90
  -6   0  10    4.50    2.70
   6   0 -10    2.40    1.20
   6   0  10    5.60    5.30
   7   0 -10  219.98   13.10
  -7   0 -10  174.18   48.00
  -7   0  10  245.48   13.40
   7   0  10  235.98   20.20
  -8   0 -10  172.88   13.50
  -8   0  10  181.78   10.50
  -8   0  10  177.78   11.40
   8   0 -10  197.18   10.80
   9   0 -10  211.88   12.00
  -9   0  10  234.28   11.60
  -9   0 -10  224.48   12.60
  -9   0 -10  195.18   14.60
 -10   0 -10   -0.20    1.70
  10   0  10    0.30    1.00
  10   0 -10    1.10    0.80
   0   1 -10  410.56   21.70
   0  -1  10  393.76   22.60
   0   1  10  412.16   22.70
   0   1 -10  429.06   23.60
   0  -1 -10  396.06   21.50
   0  -1 -10  409.56   22.60
   0  -1  10  390.86   22.20
   0   1 -10  325.47   63.39
  -1  -1 -10  632.74   33.80
   1  -1  10  659.13   35.50
   1   1 -10  609.14   92.89
   1  -1  10  628.54   34.80
  -1   1  10  662.03   34.60
  -1   1  10  620.74   34.20
   1   1 -10  710.03   34.00
   1   1 -10  639.54   35.60
  -1  -1 -10  480.65   66.59
  -1   1 -10  611.84   71.59
   1  -1 -10  640.74   33.70
   1   1  10  655.43   35.30
  -1   1 -10  682.93   35.90
  -1  -1  10  679.83   34.40
  -1  -1  10  646.94   34.40
  -1   1 -10  677.83   34.10
   2  -1  10  314.97   18.60
  -2  -1 -10  319.27   17.30
   2  -1  10  317.67   19.40
  -2  -1 -10  281.67   50.59
  -2   1 -10  341.87   17.80
  -2  -1  10  312.17   17.60
   2  -1 -10  296.27   17.00
  -2   1 -10  342.17   19.50
  -2   1 -10  305.27   54.29
  -2  -1  10  302.77   18.10
   2   1  10  300.27   18.90
  -3  -1 -10  865.81   72.29
  -3   1  10  826.32   42.70
  -3  -1 -10  729.43   47.30
   3   1 -10  830.72   42.40
   3  -1  10  831.52   45.20
  -3  -1  10  796.52   44.00
   3  -1 -10  866.11   42.40
  -3   1 -10  913.11   45.10
  -3   1 -10  776.82   42.80
  -3  -1  10  814.32   42.70
  -3   1 -10  834.02   77.69
   3   1  10  808.02   44.80
   4  -1  10  148.29   11.00
   4   1 -10  145.69    8.60
   4  -1  10  136.09   11.90
  -4   1  10  111.69   34.30
  -4  -1 -10  124.29   14.30
  -4   1  10  155.68    9.10
  -4  -1 -10  175.48   38.60
  -4  -1 -10  141.49    8.90
  -4  -1 -10  118.99   12.20
   4   1  10  139.69   11.70
  -4  -1  10  134.79    9.70
  -4   1 -10  152.28   38.50
  -4   1 -10  128.99    8.90
  -4  -1  10  141.39    8.70
   4  -1 -10  140.79    8.40
   5  -1  10  422.46   27.00
  -5  -1 -10  401.46   26.60
  -5  -1 -10  420.46   26.10
   5  -1  10  440.16   25.30
  -5   1  10  397.06   22.80
  -5   1 -10  488.35   60.49
  -5   1 -10  447.66   23.00
  -5  -1  10  410.36   22.70
   5  -1 -10  430.56   22.60
  -5  -1  10  413.26   24.70
   5   1  10  406.86   26.50
   6   1 -10  174.08   10.40
  -6  -1 -10  167.48   13.70
  -6   1  10  209.58   15.40
   6  -1  10  159.78   15.50
  -6   1  10  173.68   10.70
  -6  -1 -10  197.18   45.20
   6  -1  10  162.88   13.90
   6  -1 -10  177.38   10.40
  -6  -1  10  183.68   10.60
   6   1  10  174.68   15.50
  -6  -1  10  162.18   11.70
  -6  -1  10  190.78   14.60
  -6   1 -10  128.99   44.90
   7   1 -10  429.26   25.00
  -7   1  10  449.66   24.90
  -7  -1 -10  450.35   58.19
   7   1  10  525.95   34.30
  -7   1 -10  560.44   69.99
  -7  -1  10  488.95   24.80
   7  -1 -10  442.06   24.60
  -8  -1 -10   14.20    3.70
  -8   1  10   19.40    2.30
   8   1 -10   15.70    2.30
   8  -1 -10   19.60    2.30
  -8  -1  10   20.30    3.40
  -8  -1  10   20.10    2.20
   9   1 -10   45.40    3.50
   9  -1  10   45.90    4.10
  -9   1  10   49.70    3.50
  -9  -1 -10   45.60    3.10
  -9   1 -10   45.20    4.20
  -9   1 -10   41.60    5.40
  -9  -1  10   38.80    5.40
 -10  -1 -10  134.09   10.10
  10  -1  10  126.29    7.80
  10  -1 -10  134.49    7.40
  10   1  10  123.29    7.60
   0  -2 -10  167.88   40.00
   0  -2  10  250.37   14.90
   0   2 -10  243.98   16.50
   0   2  10  234.78   14.90
   0   2 -10  243.98   13.80
   0   2 -10  201.68   62.49
   0  -2  10  258.27   17.30
   0  -2 -10  246.38   13.50
  -1   2  10  429.66   22.50
  -1  -2 -10  408.96   21.20
   1   2 -10  378.66   21.40
   1  -2  10  413.46   23.00
  -1  -2 -10  310.77   46.80
   1   2 -10  390.66   23.40
  -1   2  10  382.96   21.70
  -1   2 -10  383.06   21.90
  -1  -2  10  424.26   22.00
  -1   2 -10  386.76   61.59
   1   2  10  378.26   22.70
   2  -2  10  602.84   33.30
   2   2 -10  650.03   32.30
  -2   2  10  633.04   32.80
   2  -2  10  630.24   34.40
  -2  -2 -10  487.45   63.99
  -2   2  10  593.84   32.30
  -2  -2 -10  621.44   32.00
  -2  -2  10  615.74   32.50
  -2  -2  10  609.34   33.30
   2  -2 -10  605.24   31.80
   2   2  10  621.14   33.90
  -2   2 -10  618.94   34.80
  -2   2 -10  611.14   32.40
  -2   2 -10  531.25   71.29
  -3  -2 -10  805.42   49.99
  -3  -2 -10  961.70   78.89
  -3   2  10  773.22   76.09
  -3  -2 -10  829.32   45.00
   3  -2  10  935.71   48.40
  -3   2  10  876.11   45.50
  -3  -2 -10  899.81   49.20
   3   2 -10  867.31   45.10
   3  -2  10  860.51   46.80
  -3   2 -10  856.71   45.70
   3  -2 -10  891.71   45.00
  -3  -2  10  946.71   46.70
  -3  -2  10  863.11   45.40
  -3   2 -10  922.21   48.40
  -3   2 -10 1029.50   89.09
   3   2  10  808.92   47.30
  -4  -2 -10  214.08   41.20
   4  -2  10  175.18   13.80
  -4   2  10  164.78   10.20
  -4  -2 -10  143.89   13.20
   4  -2  10  168.58   12.00
  -4  -2 -10  169.08   14.90
   4   2 -10  167.48    9.90
  -4   2  10  114.89   40.00
  -4   2 -10  169.48   44.40
  -4   2 -10  153.68   10.40
   4  -2 -10  172.38    9.90
  -4  -2  10  164.68   13.80
   4   2  10  160.88   12.70
  -4  -2  10  159.08   11.20
  -4   2 -10  195.38   14.40
  -4  -2  10  172.88   10.30
  -5  -2 -10  420.66   52.49
  -5   2  10  435.06   23.90
   5   2 -10  427.26   23.60
  -5  -2 -10  431.26   29.60
   5  -2  10  435.56   27.90
   5  -2 -10  461.05   23.50
  -5   2 -10  413.46   23.90
  -5  -2  10  445.26   25.10
   5   2  10  429.16   27.50
  -5  -2  10  413.76   23.50
  -5  -2  10  438.76   28.00
  -5   2 -10  500.55   28.50
   6  -2  10  306.87   22.50
  -6   2  10  282.47   58.59
  -6  -2 -10  288.07   19.90
   6  -2  10  293.77   19.40
  -6  -2 -10  307.97   20.50
   6   2 -10  299.67   16.80
  -6  -2 -10  317.77   47.90
  -6   2  10  302.77   17.20
  -6  -2  10  288.17   18.20
  -6  -2  10  299.77   16.70
  -6   2 -10  250.27   54.49
   6   2  10  322.37   22.20
  -6   2 -10  306.47   17.10
   6  -2 -10  321.47   16.90
  -6  -2  10  331.27   21.70
   7   2 -10  486.65   25.90
  -7  -2 -10  478.95   31.40
   7  -2  10  504.35   28.60
  -7   2  10  511.35   27.90
  -7   2  10  391.56   70.89
  -7  -2  10  438.46   28.80
  -7  -2  10  514.85   25.80
  -7  -2  10  516.15   30.00
  -7   2 -10  346.87   75.29
   8   2 -10    7.80    2.00
  -8  -2 -10   14.50    2.20
  -8  -2 -10    9.30    3.30
  -8   2  10    8.00    1.70
   8  -2 -10   11.90    1.80
  -8  -2  10   11.90    2.40
  -9  -2 -10   39.00    5.30
   9  -2  10   44.40    4.80
  -9   2  10   39.70    3.40
  -9  -2  10   35.20    3.60
  -9   2 -10   32.60    5.00
   9  -2 -10   35.10    3.90
 -10  -2 -10  147.39    9.80
  10  -2  10  134.79    8.30
  10  -2 -10  147.29    8.00
 -10   2 -10  148.99    7.80
 -10   2 -10  135.69    9.90
   0   3 -10  111.89    7.20
   0   3  10  108.59    8.90
   0  -3 -10   76.89   37.00
   0  -3  10  113.09    8.80
   0   3 -10  102.79    9.20
   0  -3  10  104.29    7.80
   1   3 -10  147.49    9.30
  -1  -3 -10  144.19   42.40
   1   3 -10  156.88   11.80
  -1   3  10  157.88   11.20
  -1   3  10  155.28    9.90
  -1  -3 -10  157.58    9.10
   1  -3  10  152.78   10.20
  -1  -3  10  150.48    9.80
  -1   3 -10  156.18    9.50
   1  -3 -10  143.39    8.90
   1   3  10  147.49   11.10
  -1   3 -10  154.98   12.10
   2  -3  10   22.40    3.70
   2   3 -10   12.60    2.20
  -2   3  10   17.70    4.00
  -2   3  10    2.00   32.00
   2   3 -10   15.20    3.60
  -2   3  10   17.50    2.90
  -2  -3 -10   35.10   29.40
  -2  -3 -10   17.70    2.80
   2  -3  10   24.00    4.50
  -2  -3  10   19.80    2.90
  -2   3 -10   20.70    5.30
  -2   3 -10   21.30    3.20
   2  -3 -10   16.50    2.40
   2   3  10   14.70    3.30
  -2   3 -10   81.99   48.80
  -3   3  10   24.00    3.20
  -3  -3 -10   28.80    6.70
  -3   3  10   75.29   42.30
   3  -3  10   25.80    4.20
   3   3 -10   20.60    2.90
   3  -3  10   25.80    5.30
  -3  -3 -10   45.40   29.30
  -3  -3 -10   16.80    6.00
  -3   3 -10   31.00    3.50
  -3   3 -10   18.20   45.50
  -3   3 -10   30.90    6.00
   3   3  10   29.20    5.20
  -3  -3  10   23.70    5.50
  -3  -3  10   21.40    3.10
   3  -3 -10   32.40    2.90
  -4   3  10   14.80   40.50
   4  -3  10   23.20    5.70
   4  -3  10   15.10    3.40
  -4  -3 -10   23.50    5.30
   4   3 -10   19.80    3.00
  -4   3  10   27.70    3.90
  -4  -3 -10   26.50    5.70
  -4  -3 -10   27.60   27.40
  -4   3 -10   27.30    6.60
  -4  -3  10   26.40    4.10
  -4   3 -10   44.00   46.40
  -4  -3  10   24.30    3.00
   4   3  10   18.70    4.40
  -5   3  10  464.25   72.59
  -5  -3 -10  638.64   57.29
   5  -3  10  608.04   35.10
   5   3 -10  537.15   29.60
  -5  -3 -10  532.55   33.90
  -5   3  10  553.94   30.20
   5  -3  10  567.24   32.00
  -5  -3 -10  533.25   33.20
  -5  -3  10  577.34   34.50
  -5   3 -10  621.34   35.30
  -5   3 -10  534.05   30.30
   5   3  10  531.55   33.40
  -5  -3  10  607.94   31.70
  -5   3 -10  478.85   78.99
   5  -3 -10  602.84   29.80
  -5  -3  10  542.65   29.60
  -6  -3 -10  292.67   19.00
  -6   3  10  302.57   16.50
   6  -3  10  288.97   18.40
  -6   3  10  148.19   54.09
  -6  -3 -10  220.68   41.30
   6  -3  10  269.27   21.80
  -6  -3 -10  270.37   19.20
   6   3 -10  266.67   15.70
  -6  -3 -10  280.67   19.30
  -6   3 -10  294.87   28.60
  -6  -3  10  297.47   20.20
  -6   3 -10  239.48   62.29
   6  -3 -10  298.27   15.90
  -6  -3  10  291.27   15.60
  -6  -3  10  289.07   17.50
   6   3  10  276.97   21.10
  -6   3 -10  284.57   16.30
  -7   3  10  169.68   10.90
  -7   3  10   93.99   65.59
   7  -3  10  192.98   13.10
  -7  -3 -10  180.68   13.40
   7   3 -10  182.68   10.60
  -7  -3 -10  168.28   13.60
  -7  -3 -10  183.38   12.70
   7  -3 -10  170.08   10.50
  -7  -3  10  184.58   12.00
  -7  -3  10  197.48   14.50
  -7   3 -10  110.69   65.59
   8  -3  10   68.29    8.70
   8   3 -10   90.59    6.60
  -8   3  10   92.59    6.30
  -8  -3 -10  101.59    9.00
  -8  -3  10  103.39    7.30
   8  -3 -10   93.09    6.10
  -8   3 -10  100.49    7.40
  -9  -3 -10  171.88   11.40
   9  -3  10  143.59    9.30
  -9   3  10  150.58    8.90
  -9  -3  10  163.18    9.60
  -9   3 -10  154.58    9.60
   9  -3 -10  150.98    8.80
  -9   3 -10  149.19   11.30
 -10  -3 -10    6.00    2.00
 -10   3  10    6.90    1.10
  10  -3  10    5.40    1.20
 -10   3 -10    7.80    3.30
 -10   3 -10    5.70    1.10
   0  -4 -10  136.99   43.10
   0   4  10  229.28   14.10
   0   4 -10  222.18   12.80
   0   4 -10  223.68   15.70
   0  -4  10  205.28   13.30
   0   4  10  220.48   15.00
   0  -4 -10  217.68   12.20
  -1  -4 -10  420.76   35.80
   1  -4  10  527.35   27.40
  -1  -4 -10  501.95   25.70
  -1  -4 -10  330.77   60.49
   1   4 -10  487.45   29.20
  -1   4  10  484.95   28.30
   1  -4  10  517.15   28.30
  -1   4  10  472.85   26.90
   1   4 -10  491.55   26.20
   1  -4 -10  471.95   25.60
  -1   4 -10  547.65   30.30
  -1  -4  10  445.96   29.30
  -1  -4  10  502.55   26.80
   1   4  10  503.25   28.60
  -1   4 -10  497.05   26.50
  -2   4  10   88.59    9.20
  -2  -4 -10   91.29   35.10
   2  -4  10  113.69    9.80
  -2  -4 -10   69.29   14.30
   2  -4  10  103.59    7.90
   2   4 -10   93.59    9.40
  -2   4  10  105.99    7.40
  -2   4  10   62.19   61.69
   2   4 -10   93.09    6.80
  -2   4 -10  105.99    7.30
  -2  -4  10  104.09    7.90
  -2   4 -10  113.89   11.90
  -2  -4  10   96.69    7.10
   2  -4 -10   97.09    6.40
  -2  -4  10  108.79   10.30
   2   4  10  107.39    9.60
  -3   4  10  154.58   10.50
  -3  -4 -10  167.08   39.90
  -3  -4 -10  179.48   16.50
   3  -4  10  169.38   13.30
  -3   4  10  141.89   62.39
   3   4 -10  161.78   13.20
  -3  -4 -10  168.28   14.80
   3   4 -10  154.58   10.10
   3  -4  10  167.28   11.60
  -3   4 -10  182.68   15.10
  -3   4 -10  167.68   10.80
   3  -4 -10  177.98    9.90
  -3  -4  10  165.48   13.90
   3   4  10  171.68   12.90
  -3  -4  10  181.28   11.50
  -3  -4  10  159.68   10.30
  -4  -4 -10   37.90    7.30
   4  -4  10   37.60    4.80
   4   4 -10   29.70    5.00
   4  -4  10   34.80    6.50
  -4  -4 -10   36.80    7.10
  -4   4  10   -0.20   57.89
  -4   4  10   41.70    4.10
  -4  -4 -10   37.60   26.20
  -4  -4 -10   26.60    5.80
  -4  -4  10   47.40    4.80
  -4  -4  10   38.50    6.90
   4   4  10   23.30    5.20
   4  -4 -10   32.20    3.20
  -4   4 -10   32.20    4.10
  -4   4 -10   44.70    9.00
  -4   4 -10   77.49   57.99
  -4  -4  10   35.60    3.70
  -5  -4 -10    3.20    3.40
  -5  -4 -10    0.60   23.20
   5   4 -10    2.60    1.80
  -5   4  10   41.40   76.29
  -5  -4 -10    6.40    3.40
  -5  -4 -10    8.40    3.50
  -5   4  10    3.30    1.40
   5  -4  10    7.10    5.90
   5  -4  10    1.50    1.80
  -5  -4  10    5.50    3.60
  -5   4 -10  -18.10   70.19
   5   4  10    3.50    5.10
   5  -4 -10    3.40    1.20
  -5  -4  10    4.20    1.40
  -5   4 -10    5.40    1.90
  -5   4 -10    7.70    7.40
  -5  -4  10    3.30    1.80
  -6   4  10  309.57   17.40
  -6  -4 -10  296.87   35.60
  -6   4  10  252.17   74.29
   6  -4  10  336.97   23.80
  -6  -4 -10  280.67   20.00
  -6  -4 -10  319.97   19.90
   6  -4  10  292.17   18.90
  -6  -4 -10  256.67   19.70
   6   4 -10  305.07   17.20
  -6   4 -10  314.97   17.50
   6   4  10  306.17   22.90
  -6  -4  10  311.57   21.30
  -6   4 -10  184.58   74.69
   6  -4 -10  299.07   16.70
  -6   4 -10  367.66   29.40
  -6  -4  10  300.27   18.40
  -7  -4 -10   69.49    6.90
  -7  -4 -10   57.39    6.90
  -7   4  10   49.10    4.60
   7  -4  10   62.19    6.40
   7   4 -10   58.29    4.80
  -7  -4 -10   65.29    7.20
  -7  -4  10   57.49    7.50
   7  -4 -10   52.89    4.20
  -7  -4  10   52.19    5.40
  -7   4 -10   58.69    4.60
  -8   4  10   16.40    2.20
  -8  -4 -10   16.50    3.90
  -8  -4 -10   11.90    2.80
   8  -4  10   19.80    2.50
   8  -4  10   12.30    3.50
  -8   4 -10   20.10    3.00
   8  -4 -10   15.40    1.90
  -8  -4  10   16.40    3.90
  -8  -4  10   18.80    2.80
   9  -4  10   74.29    5.00
  -9   4  10   71.89    4.80
  -9  -4 -10   76.09    6.40
  -9   4 -10   72.59    6.90
  -9  -4  10   73.49    5.30
   9  -4 -10   66.39    4.50
  -9   4 -10   73.69    5.40
   0   5 -10   50.89    7.30
   0  -5  10   42.80    4.60
   0  -5  10   39.30    6.90
   0  -5 -10   49.80    4.10
   0   5 -10   37.90    4.20
   0   5  10   35.30    6.30
   0  -5 -10  -39.70   34.60
   0  -5 -10   38.40   12.10
  -1  -5 -10   15.90   31.90
  -1  -5 -10   52.29   11.50
  -1   5  10   45.60    6.00
   1   5 -10   57.29    4.80
   1   5 -10   56.39    7.60
   1  -5  10   49.50    5.20
   1  -5  10   58.89    8.20
   1  -5  10   60.79    8.20
  -1  -5  10   51.09    5.00
  -1  -5  10   52.49    7.40
  -1   5 -10   51.29    4.80
  -1   5 -10   50.69    8.20
   1  -5 -10   40.30   14.60
   1  -5 -10   52.69    4.20
   1   5  10   53.39    7.40
   2   5 -10  207.08   15.80
   2   5 -10  193.18   12.10
   2  -5  10  189.68   16.10
  -2  -5 -10  168.68   40.40
   2  -5  10  186.18   14.70
  -2  -5 -10  222.38   20.70
   2  -5  10  238.28   15.60
  -2   5  10  207.18   12.70
   2  -5 -10  198.28   11.50
  -2   5 -10  228.58   17.20
   2   5  10  207.28   15.20
  -2  -5  10  194.38   12.40
   3  -5  10  225.78   14.30
  -3  -5 -10  229.58   17.80
   3   5 -10  219.98   16.70
  -3  -5 -10  212.78   19.50
  -3  -5 -10  199.68   39.80
   3   5 -10  202.28   15.10
   3  -5  10  236.18   17.00
  -3   5  10  221.98   13.40
  -3  -5  10  213.88   12.90
  -3   5 -10  252.87   18.70
   3  -5 -10  224.08   12.50
  -3  -5  10  198.48   16.50
   3   5  10  222.38   16.20
  -3   5 -10  219.58   13.50
  -3  -5  10  214.78   14.00
   4  -5  10  153.98   14.60
   4   5 -10  144.29    9.70
   4   5 -10  170.98   14.60
  -4  -5 -10  148.29   14.40
   4  -5  10  157.28   11.20
  -4  -5 -10  161.08   14.20
  -4   5  10  165.18   10.30
  -4  -5  10  153.68    9.40
  -4  -5  10  147.99   13.60
   4   5  10  157.38   13.40
  -4   5 -10  173.48   16.60
  -4  -5  10  165.88   11.10
  -4   5 -10  149.99   10.30
   4  -5 -10  162.18    9.40
   5  -5  10    3.10   14.60
  -5   5  10    2.50    1.50
   5   5 -10    1.70    2.00
  -5  -5 -10    4.30    3.20
  -5  -5 -10    3.40    2.80
  -5  -5 -10   17.90   21.10
  -5  -5 -10   -1.10   33.40
  -5  -5  10    3.50    2.90
   5  -5 -10    2.60    1.10
  -5  -5  10    1.90    1.60
  -5   5 -10    2.50    1.70
   5   5  10    6.70    9.70
  -6   5  10   38.70  111.69
  -6  -5 -10  170.08   13.50
  -6   5  10  190.98   11.20
   6  -5  10  176.48   12.40
  -6  -5 -10  200.88   14.50
  -6  -5  10  171.18   14.40
   6  -5 -10  179.48   10.50
  -6   5 -10  178.28   11.20
  -6  -5  10  170.38   11.90
  -7  -5 -10  181.08   13.20
  -7  -5 -10  189.98   13.70
   7  -5  10  190.88   12.30
  -7  -5 -10  185.48   12.70
  -7   5  10  175.08   10.90
   7  -5  10  171.48   10.90
  -7   5 -10  192.18   10.70
   7  -5 -10  164.48   10.30
  -7   5 -10  187.18   12.00
  -7  -5  10  190.68   14.10
  -7  -5  10  166.08   11.60
  -8   5  10   20.80    2.50
  -8  -5 -10   24.40    4.90
   8  -5  10   16.40    3.40
   8  -5  10   21.70    2.50
  -8  -5 -10   23.80    3.40
  -8   5 -10   24.00    3.20
  -8  -5  10   28.80    5.00
   8  -5 -10   22.80    2.10
  -8  -5  10   16.90    3.10
  -9   5  10  140.39    8.20
  -9   5 -10  146.29    9.70
  -9   5 -10  140.89    8.70
   9  -5 -10  119.69    7.90
  -9  -5  10  137.09    8.30
   0   6 -10    4.70    4.60
   0  -6 -10    3.90   38.70
   0   6  10    2.40    4.00
   0  -6  10    3.70    3.30
   0   6 -10    0.10    1.60
   0  -6 -10   10.10    9.60
  -1  -6 -10   66.99   14.30
   1  -6  10   90.99    7.40
   1  -6  10   91.39   12.60
  -1  -6 -10   91.29   11.00
   1   6 -10   97.39   10.70
   1   6 -10   78.09    6.60
  -1  -6 -10   80.09   45.00
   1  -6 -10   94.09    6.00
  -1  -6  10   92.69    9.70
   1  -6 -10   77.29   17.80
  -1   6 -10  106.19   11.70
  -1  -6  10   80.09    6.70
   1   6  10   97.89   10.50
  -1   6 -10   93.49    6.90
  -2   6  10  894.91   47.80
   2   6 -10  850.31   47.30
  -2  -6 -10  927.21   53.39
   2  -6  10  949.90   47.20
   2  -6  10  967.30   51.19
   2  -6  10  870.81   54.49
   2   6 -10  901.41   51.69
   2  -6  10  942.71   48.70
  -2  -6 -10  811.42   55.39
   2   6  10  970.00   51.29
  -2   6 -10 1009.90   53.59
   2  -6 -10  992.60   46.60
  -2   6 -10  960.40   48.00
   2  -6 -10  757.02   59.19
  -2  -6  10  904.11   47.30
  -2  -6  10  832.42   51.29
   3  -6  10  378.46   25.50
   3   6 -10  404.06   25.90
   3   6 -10  352.16   20.80
  -3  -6 -10  364.06   27.90
   3  -6  10  366.66   22.20
  -3  -6 -10  378.46   47.60
  -3  -6 -10  393.56   26.40
  -3   6  10  360.26   21.30
  -3   6 -10  375.16   21.50
  -3  -6  10  357.06   24.90
  -3  -6  10  378.16   20.40
   3  -6 -10  384.06   20.20
  -3  -6  10  384.16   22.10
  -3   6 -10  433.66   27.80
   3   6  10  392.16   24.90
   4   6 -10   56.19    5.00
   4  -6  10   48.60    4.60
  -4  -6 -10   -6.80   30.10
  -4  -6 -10   56.69    8.00
  -4  -6 -10   40.90   19.60
   4  -6  10   40.00    9.70
  -4  -6 -10   47.70    9.10
   4  -6  10   50.49    5.70
  -4   6  10   59.19    5.10
   4   6 -10   34.90    7.80
  -4   6 -10   50.59   11.70
   4  -6 -10   32.70   14.80
  -4   6 -10   47.40    4.90
   4   6  10   43.40    7.80
   4  -6 -10   50.99    4.00
  -4  -6  10   57.59    5.40
  -4  -6  10   38.10    7.20
  -5  -6 -10  272.07   22.00
  -5   6  10  263.57   16.60
   5  -6  10  269.87   16.10
  -6  -6 -10  221.68   15.70
  -6  -6 -10  251.67   16.70
   6  -6  10  237.28   14.70
  -6   6  10  238.68   13.50
   6  -6  10  231.38   13.20
   6  -6 -10  209.68   12.50
  -6  -6  10  212.28   14.10
  -6  -6  10  210.28   16.50
  -6   6 -10  224.98   13.40
  -7  -6 -10   32.70    4.80
   7  -6  10   27.90    4.00
  -7  -6 -10   24.20    4.00
   7  -6  10   28.40    3.00
  -7   6  10   29.10    3.10
  -7   6 -10   29.20    3.00
  -7   6 -10   33.50    3.80
  -7  -6  10   26.90    4.90
  -7  -6  10   30.00    3.50
   7  -6 -10   28.10    2.50
  -8  -6 -10    5.00    2.10
  -8  -6 -10    3.80    2.00
   8  -6  10    1.00    2.40
   8  -6  10    5.50    1.20
  -8   6  10    4.30    1.20
   8  -6 -10    5.10    1.00
  -8   6 -10    6.20    1.80
  -8  -6  10    6.40    1.50
   0  -7  10  106.89    7.70
   0  -7 -10   45.40   47.40
   0  -7 -10   78.79   16.20
   0  -7  10   87.39   10.30
   0   7 -10  116.79   13.20
   0   7 -10  106.49    7.60
   0  -7 -10  119.89   12.20
   1   7 -10  550.24   29.90
   1  -7  10  551.74   30.40
  -1  -7 -10  578.14   40.30
   1   7 -10  600.44   35.60
   1  -7  10  488.85   32.80
  -1  -7 -10  447.66   70.79
  -1  -7 -10  544.25   35.20
   1  -7 -10  487.95   40.50
   1   7  10  588.84   34.60
  -1  -7  10  559.24   29.70
  -1   7 -10  582.54   30.20
  -1   7 -10  561.44   35.30
  -1  -7  10  561.64   33.80
  -2   7  10   41.80    6.10
  -2  -7 -10   56.99   11.40
   2   7 -10   49.90    9.70
   2  -7  10   48.50    5.30
  -2  -7 -10   28.50   33.00
  -2  -7 -10   52.29    8.10
  -2   7 -10   57.39   10.30
  -2   7 -10   54.09    5.00
  -2  -7  10   54.99    7.60
   2   7  10   60.69    9.90
   2  -7 -10   33.20   11.90
  -2  -7  10   54.49    4.40
   3   7 -10   82.39    6.50
  -3  -7 -10   77.39    9.80
   3   7 -10   85.39   12.80
   3  -7  10   72.19   12.00
  -3   7  10   88.39    7.00
  -3  -7 -10   62.69   24.20
   3  -7  10   83.79    7.10
  -3  -7 -10   23.80   46.40
  -3  -7 -10   72.09   11.60
  -3   7 -10   77.89    6.50
   3  -7 -10   87.99    5.40
   3   7  10   93.39   11.90
   3  -7 -10   75.39   15.20
  -3   7 -10   92.09   15.00
  -3  -7  10   67.09    8.90
   4  -7  10  119.09    7.30
  -4   7  10  117.89    8.20
  -4  -7 -10  107.59   12.60
   4  -7  10  107.19   10.50
   4  -7 -10  102.99   20.50
  -4  -7  10  105.69   10.00
   4  -7 -10  121.29    7.00
  -4  -7  10  118.79   15.00
   5  -7  10   74.39    5.10
  -5  -7 -10   81.79    8.70
  -5  -7 -10   67.69    7.80
   5  -7  10   60.39    6.00
  -5   7  10   74.09    5.70
  -5  -7  10   71.59    8.10
  -5  -7  10   52.89    5.50
  -5   7 -10   62.39    5.50
   5  -7 -10   71.69    4.60
   5  -7 -10   49.80   14.80
  -5   7 -10   64.19    6.70
   6  -7  10  123.79    8.70
  -6   7  10  114.29    7.70
  -6  -7 -10  115.29    9.40
  -6  -7 -10  118.39   10.00
   6  -7  10  126.19    7.30
  -6  -7  10  117.29   10.40
   6  -7 -10  120.89    6.90
  -6  -7  10   99.89    7.90
  -6   7 -10  110.69    8.50
  -6   7 -10  109.09    7.60
  -7  -7 -10   59.09    5.40
   7  -7  10   59.79    5.20
  -7   7  10   61.69    4.60
  -7  -7 -10   60.29    6.20
   7  -7  10   63.79    4.20
  -7   7 -10   64.09    5.30
  -7   7 -10   63.09    4.40
  -7  -7  10   57.29    6.40
   7  -7 -10   57.49    3.90
   8  -7  10   43.20    3.10
  -8   7  10   46.60    3.40
  -8  -7 -10   38.20    3.60
  -8  -7 -10   44.60    4.80
  -8   7 -10   49.20    3.90
   8  -7 -10   46.60    2.90
  -8  -7  10   39.60    4.60
  -8  -7  10   48.60    4.70
  -8   7 -10   37.40    4.50
   0  -8 -10   58.79    8.60
   0   8 -10   50.09   10.30
   0  -8  10   57.89    5.00
   0  -8 -10   23.50   49.70
   0   8 -10   63.49    5.40
   0  -8  10   49.80    7.90
   0  -8 -10   78.99   14.10
   0   8  10   54.19   10.30
   1   8 -10   61.49   11.60
   1  -8  10   65.09    5.30
  -1  -8 -10   52.69    8.10
  -1  -8 -10   54.09   12.20
  -1  -8 -10   49.00   42.40
  -1   8 -10   55.09   10.90
   1  -8 -10   26.30   59.99
  -1  -8  10   45.50    7.30
   1  -8 -10   40.10   15.20
   1  -8 -10   51.59    8.40
  -1   8 -10   55.89    5.10
   1   8  10   57.69   10.60
  -1  -8  10   56.59    4.80
  -2  -8 -10  199.08   21.70
   2   8 -10  218.58   13.50
  -2  -8  10  236.88   21.60
  -2   8 -10  236.98   16.00
   2  -8 -10  185.18   22.40
   2  -8 -10  275.97   21.00
   3  -8  10  486.95   28.10
   3   8 -10  490.65   27.30
  -3   8  10  550.64   28.10
  -3  -8 -10  529.05   34.60
  -3  -8 -10  484.05   31.40
   3  -8 -10  498.35   37.70
  -3   8 -10  505.05   27.80
   3  -8 -10  550.74   32.40
  -3  -8  10  465.25   30.70
   4  -8  10   28.20    3.90
  -4  -8 -10   35.40    7.20
  -4  -8 -10   29.10    6.00
  -4   8  10   26.70    4.40
  -4  -8  10   24.20    5.20
   4  -8 -10   50.99   11.80
   4  -8 -10   41.20    7.40
  -4   8 -10   39.40    6.30
  -4   8 -10   31.90    3.70
  -5   8  10  211.28   12.30
  -5  -8 -10  221.08   15.20
  -5  -8 -10  193.78   14.10
   5  -8  10  201.48   12.60
   5  -8 -10  158.98   21.90
  -5  -8  10  175.78   14.10
  -5   8 -10  212.88   13.20
  -5   8 -10  181.68   11.70
   5  -8 -10  194.18   10.60
   6  -8  10    8.20    2.80
  -6  -8 -10    7.10    2.30
  -6   8  10    7.30    1.70
   6  -8 -10    5.10    1.40
  -6   8 -10    3.70    2.10
  -6  -8  10    3.50    2.60
  -7  -8 -10   22.90    3.80
   7  -8  10   18.00    2.80
  -7   8  10   20.40    2.30
  -7   8 -10   20.20    2.00
   0  -9  10  300.07   19.40
   0  -9 -10  279.07   20.30
   0  -9  10  296.97   16.00
   0   9 -10  298.57   17.00
   0  -9 -10  276.97   24.70
   1   9 -10  718.83   36.60
   1  -9  10  689.23   42.20
   1  -9  10  666.33   36.10
  -1  -9 -10  668.13   44.70
  -1  -9 -10  610.14   39.90
  -1  -9  10  698.93   39.50
  -1   9 -10  739.63   36.90
   1  -9 -10  675.83   46.10
   1  -9 -10  727.43   40.70
   2  -9  10    7.40    1.90
   2   9 -10    2.70    2.60
  -2  -9 -10    4.50    4.90
  -2  -9 -10    8.20    3.00
  -2  -9  10    8.10    3.10
   2  -9 -10   11.10    4.10
  -2   9 -10   10.90    2.30
   2  -9 -10   12.60    7.00
  -3  -9 -10    5.50    4.00
  -3  -9 -10    5.90    2.30
   3  -9  10    5.20    1.80
   3  -9 -10    7.40    3.90
  -3  -9  10    0.70    2.20
   3  -9 -10    6.80    7.10
  -3   9 -10    3.80    1.60
  -4  -9 -10   12.20    3.20
   4  -9  10   21.10    2.90
  -4  -9 -10   24.70    5.00
  -4   9 -10   20.10    2.60
  -4  -9  10   13.50    3.30
   4  -9 -10    6.20    8.40
  -5  -9 -10   55.29    6.10
  -5   9  10   46.90    4.20
   5  -9  10   40.30    5.40
  -5  -9 -10   40.10    5.20
  -5   9 -10   46.40    4.40
  -5   9 -10   43.00    5.90
  -5  -9  10   53.99    7.60
   5  -9 -10   23.60   10.50
  -6   9  10   86.89    6.10
  -6  -9 -10   99.39    7.10
   6  -9  10   94.49    6.50
  -6   9 -10   99.49    6.00
  -6  -9  10   95.29    7.50
   0  10 -10   -3.00    2.00
   0 -10 -10   -1.00    2.40
   0 -10  10   -3.40    3.10
   0 -10 -10    4.10    4.60
  -1 -10 -10  106.79    9.50
  -1 -10 -10  104.19   12.80
   1  10 -10   93.49    7.30
   1 -10  10  117.49    6.80
   1 -10 -10  139.19   13.50
   1 -10 -10  109.19   17.40
  -1 -10  10  111.99    9.30
  -1  10 -10  117.59    7.70
  -2 -10 -10   70.19    7.40
  -2 -10 -10   88.39   11.20
  -2  10 -10   86.19    6.10
   2 -10 -10   84.39   12.40
   2 -10 -10   82.59    8.30
  -3 -10 -10    0.10    3.00
   3 -10  10    4.00    1.30
  -3  10 -10    2.90    1.30
  -3 -10  10    2.40    1.90
   3 -10 -10    1.00    6.00
   4 -10  10   29.50    2.90
  -4 -10 -10   29.20    3.90
  -4 -10 -10   31.30    5.00
  -4  10 -10   33.80    2.90
  -4 -10  10   30.00    4.10
   4 -10 -10   12.90    7.30
   5 -10  10   60.89    5.80
  -5 -10 -10   70.89    6.00
  -5  10 -10   70.09    5.60
   0 -11 -10   14.10    5.10
   0  11 -10   15.90    2.90
   0 -11 -10   18.70    3.30
  -1 -11 -10  127.09   11.80
   1 -11 -10  151.88    9.70
  -1  11 -10  130.19    8.00
   1 -11 -10  117.29   13.60
  -2  11 -10    9.30    2.00
  -3 -11 -10   73.19    5.70
  -3 -11 -10   73.99    6.70
  -3  11 -10   69.99    4.80
  -3 -11  10   64.79    6.50
   0   0  11    3.60    2.70
   0   0 -11   -1.20    1.10
   0   0 -11    1.70    2.80
   0   0 -11    1.50   36.30
   0   0  11    0.50    1.70
   1   0  11  390.06   21.90
  -1   0 -11  375.96   21.80
  -1   0 -11  365.96   20.00
  -1   0 -11  329.37   64.29
   1   0 -11  361.66   19.90
   1   0 -11  338.47   78.79
  -1   0  11  370.16   20.50
   1   0 -11  379.96   21.70
   1   0  11  338.07   20.90
   2   0  11   90.39    7.50
   2   0 -11   87.79    6.00
   2   0  11   95.99    8.70
  -2   0 -11   81.49    6.20
  -2   0  11   88.59    6.50
  -2   0 -11   64.29   39.00
  -3   0 -11  324.87   19.50
   3   0  11  368.76   23.00
  -3   0 -11  313.57   58.89
   3   0 -11  369.96   19.40
  -3   0  11  371.66   19.80
   3   0  11  350.26   21.20
  -4   0 -11    1.00    1.80
   4   0 -11    5.70    1.80
  -4   0  11    2.00    2.50
   4   0  11    4.50    4.50
  -4   0 -11   -5.70   32.20
   5   0  11   11.20    4.90
  -5   0  11    7.40    1.70
  -5   0 -11  -10.80   32.90
  -5   0 -11   -0.60    2.30
   5   0  11    4.60    5.00
   5   0 -11    6.70    1.60
  -5   0  11    6.10    3.20
  -5   0  11    3.50    2.50
  -6   0  11  280.87   17.60
  -6   0 -11  250.87   49.60
  -6   0  11  327.97   21.00
   6   0 -11  328.97   17.00
  -6   0  11  298.07   17.10
  -7   0  11   66.19    5.90
  -7   0 -11   62.49   46.90
   7   0 -11   61.59    4.70
  -7   0  11   60.39    4.70
   8   0 -11   25.20    2.60
  -8   0  11   29.20    2.60
  -8   0 -11   19.80    4.20
   9   0 -11  149.19    8.30
  -9   0 -11  138.09   10.50
  -9   0 -11  139.49    8.10
   0  -1  11  101.59    7.30
   0   1 -11  129.19   60.89
   0   1 -11   97.99    8.60
   0   1 -11   95.29    6.50
   0  -1 -11   78.59   47.80
   0   1  11   93.89    8.80
   0  -1 -11   91.49    6.30
   0  -1  11   95.99    8.40
   1  -1  11  443.86   25.20
   1  -1  11  457.35   24.50
  -1   1  11  418.46   23.70
  -1   1  11  453.35   24.30
  -1  -1 -11  399.66   23.10
   1   1 -11  435.66   25.40
   1   1 -11  432.56   23.20
  -1   1 -11  409.16   23.30
   1  -1 -11  396.16   23.00
   1   1  11  439.46   25.00
  -1   1 -11  442.36   62.19
   1   1  11  450.25   28.20
   1  -1 -11  467.95   24.90
   1  -1 -11  274.37   60.29
  -1   1 -11  467.55   26.50
  -1  -1  11  441.26   23.90
  -2   1  11  608.94   32.20
  -2  -1 -11  587.64   31.80
   2  -1  11  602.34   34.20
   2  -1  11  577.74   33.10
   2   1 -11  606.04   31.80
  -2   1 -11  671.83   80.49
  -2   1 -11  652.73   35.20
   2   1  11  594.34   33.90
   2  -1 -11  604.64   31.70
   2   1  11  566.44   33.70
  -2   1 -11  615.74   32.20
  -2  -1  11  630.54   32.30
  -3   1  11  684.73   36.40
   3  -1  11  757.02   39.90
  -3  -1 -11  635.24   41.00
   3  -1  11  692.63   37.90
  -3  -1 -11  713.83   74.49
   3   1 -11  757.82   36.20
  -3  -1 -11  719.73   36.20
  -3   1 -11  638.94   36.40
  -3  -1  11  667.33   36.40
  -3   1 -11  682.73   78.79
   3   1  11  667.23   37.90
   3  -1 -11  728.33   36.10
  -3  -1  11  664.73   36.90
   3   1  11  684.13   38.90
   4   1 -11  674.53   36.30
  -4  -1 -11  794.52   73.99
  -4  -1 -11  611.74   39.20
  -4  -1 -11  681.63   34.80
  -4   1  11  649.04   35.20
   4  -1  11  675.63   37.00
   4   1  11  619.74   43.40
  -4  -1  11  639.94   35.80
  -4   1 -11  701.33   77.49
   4  -1 -11  705.53   34.80
  -4  -1  11  667.53   35.20
  -5  -1 -11  336.67   54.79
   5  -1  11  360.76   25.00
  -5  -1 -11  346.97   23.40
   5  -1  11  369.96   22.70
   5   1 -11  388.16   20.30
  -5   1  11  382.06   20.70
  -5   1 -11  377.16   64.09
  -5  -1  11  359.96   21.30
   5   1  11  348.67   24.60
  -5   1 -11  391.06   20.50
  -5  -1  11  365.86   20.50
  -5  -1  11  375.36   24.70
   5  -1 -11  397.16   20.30
  -6   1  11  208.98   12.60
   6   1 -11  204.78   12.20
  -6  -1 -11  175.88   41.50
  -6   1  11  244.78   16.70
   6  -1  11  189.78   15.00
   6  -1  11  200.28   18.70
   6   1  11  240.68   20.00
  -6  -1  11  216.78   16.50
  -6  -1  11  203.28   13.20
  -6   1 -11  169.68   50.49
   6  -1 -11  221.88   12.30
  -6  -1  11  212.48   12.40
  -7   1  11   73.99    5.60
  -7  -1 -11   42.00   41.00
   7   1 -11   74.29    5.40
   7  -1 -11   75.89    5.40
  -7   1 -11   75.29   71.09
  -7  -1  11   94.39    9.80
  -7  -1  11   81.19    5.50
  -7  -1  11   81.19    6.30
  -8   1  11  206.68   12.00
   8   1 -11  221.38   12.00
  -8  -1 -11  198.08   14.60
   8  -1 -11  221.58   12.00
  -8  -1  11  228.18   11.60
  -8  -1  11  186.38   12.30
  -9  -1 -11   74.19    6.90
   9  -1  11   78.69    5.60
  -9   1  11   82.29    4.80
  -9   1 -11   76.69    5.20
  -9   1 -11   76.39    7.10
   9  -1 -11   77.49    5.00
   0   2  11   13.50    3.30
   0  -2  11    9.70    4.10
   0  -2 -11   18.70   40.40
   0   2  11   13.00    2.70
   0  -2 -11   12.10    2.00
   0   2 -11    9.20    2.00
   0   2 -11   10.50    3.50
   0  -2  11    9.10    2.10
  -1   2  11  170.68   12.30
   1  -2  11  178.88   12.60
   1   2 -11  186.58   13.20
   1   2 -11  175.48   10.50
  -1   2  11  169.28   11.00
   1  -2  11  179.88   11.50
  -1  -2 -11  169.28   10.30
  -1  -2 -11  132.19   45.20
  -1   2 -11  184.08   13.40
  -1   2 -11  212.68   65.39
   1  -2 -11  163.78   10.30
  -1  -2  11  178.48   11.10
  -1   2 -11  183.98   10.80
   1  -2 -11   93.99   55.89
   1   2  11  178.78   12.40
  -2  -2 -11   94.69   39.00
  -2  -2 -11  136.49    8.70
   2   2 -11  139.19    8.60
   2  -2  11  143.19   10.00
   2   2 -11  146.29   11.30
   2  -2  11  144.59   11.50
  -2   2  11  134.89    9.00
  -2   2 -11  133.59    9.00
  -2   2 -11  127.79   45.80
   2  -2 -11  130.19    8.40
  -2  -2  11  139.69    9.20
  -2   2 -11  148.59   12.00
   2   2  11  151.18   11.10
   3   2 -11   17.30    2.60
   3  -2  11   23.50    5.40
  -3  -2 -11   51.89   31.30
  -3  -2 -11   21.60    3.00
   3  -2  11   13.50    3.70
  -3   2  11   20.10    2.90
   3  -2 -11   18.10    2.50
  -3   2 -11   20.60    5.80
  -3  -2  11   21.40    3.00
  -3   2 -11   21.00   50.39
   3   2  11   18.40    4.20
  -3  -2  11   18.80    3.60
  -3   2 -11   26.40    3.30
  -4  -2 -11  339.47   57.69
   4  -2  11  332.07   21.00
   4  -2  11  357.96   22.70
  -4   2  11  339.17   18.70
   4   2 -11  316.47   18.20
  -4  -2 -11  317.17   21.40
  -4   2 -11  319.57   18.80
   4   2  11  351.16   22.10
   4  -2 -11  341.77   18.30
  -4  -2  11  328.27   22.60
  -4   2 -11  368.26   23.40
  -4  -2  11  319.37   19.40
  -4   2 -11  407.46   70.29
  -4  -2  11  314.27   18.50
  -5   2  11   18.30    2.80
  -5  -2 -11   16.10    5.30
  -5  -2 -11   20.30    5.00
   5   2 -11   27.10    2.90
  -5  -2 -11   27.30   28.50
   5  -2  11   17.60    6.30
   5   2  11   19.50    5.80
  -5  -2  11   14.90    5.20
  -5   2 -11   22.30    3.30
   5  -2 -11   21.00    2.60
  -5  -2  11   21.20    2.90
  -5  -2  11   19.40    3.40
  -6   2  11   15.60    2.50
  -6  -2 -11   20.20    4.90
  -6  -2 -11    5.00   34.00
   6  -2  11   22.20    4.30
   6   2 -11   16.60    2.40
   6  -2  11   17.50    8.00
  -6  -2 -11    9.90    4.00
  -6  -2  11   17.10    4.20
  -6  -2  11   14.10    2.70
  -6   2 -11   12.10    2.50
  -6  -2  11   14.20    2.40
   6  -2 -11   15.50    2.20
   6   2  11   14.90    7.20
  -6   2 -11   39.40   50.09
  -7  -2 -11    9.50    2.90
   7  -2  11    4.10    3.90
  -7   2  11    6.80    1.60
   7   2 -11    5.40    1.60
   7  -2 -11    2.80    1.10
  -7  -2  11    2.40    3.60
  -7  -2  11    7.00    1.50
  -8  -2 -11   39.30    5.30
  -8   2  11   31.10    3.00
   8  -2 -11   33.90    3.00
   9   2 -11   40.30    3.50
  -9   2  11   47.50    3.30
  -9  -2 -11   49.10    5.20
   9  -2  11   46.50    3.80
  -9   2 -11   41.60    5.10
  -9   2 -11   45.80    3.70
   9  -2 -11   46.70    3.30
   0   3 -11   66.39    5.30
   0   3  11   70.59    7.30
   0  -3 -11   67.29    4.90
   0  -3  11   73.69    6.10
   0   3  11   62.39    6.40
   0  -3 -11   64.99   47.10
   0   3 -11   68.39    7.90
   1   3 -11    2.30    5.20
  -1  -3 -11    5.00    1.60
  -1   3  11    4.50    3.30
  -1  -3 -11  -24.50   36.10
  -1   3  11    4.30    2.20
   1  -3  11    3.90    2.00
   1  -3  11    9.00    4.10
   1   3 -11    3.40    1.30
  -1   3 -11    4.20    3.90
   1   3  11    4.60    3.00
   1  -3 -11    5.40    1.50
   1   3  11   -1.20    5.50
  -1   3 -11    7.00    1.90
  -1  -3  11    3.40    1.60
  -2  -3 -11  103.99   38.70
   2   3 -11   88.49    6.30
  -2   3  11   89.99    6.80
   2  -3  11  101.09    9.80
   2   3 -11   89.89    9.10
  -2  -3 -11   97.79    6.60
   2  -3  11   93.19    7.50
  -2   3 -11   75.39   58.79
  -2   3 -11   82.39    6.60
  -2  -3  11   84.19    6.70
   2   3  11   89.09    8.40
   2  -3 -11   91.39    6.10
  -2   3 -11  104.09   11.50
  -3   3  11   13.90   38.00
  -3  -3 -11   11.90   34.10
   3   3 -11   16.00    4.90
   3  -3  11   25.60    5.90
  -3  -3 -11   18.80    5.80
   3   3 -11   25.50    3.00
  -3  -3 -11   20.20    6.40
  -3   3 -11  -19.90   57.79
  -3   3 -11   22.70    5.90
   3  -3 -11   25.70    2.80
  -3   3 -11   25.70    3.60
  -3  -3  11   28.40    4.40
   3   3  11   21.00    4.60
  -3  -3  11   28.40    6.00
  -4  -3 -11  164.88   39.30
   4   3 -11  190.08   11.50
  -4   3  11  206.68   12.00
   4  -3  11  194.58   13.30
  -4  -3 -11  198.58   14.80
   4  -3  11  196.38   16.20
  -4   3  11  167.88   56.29
  -4  -3 -11  179.38   15.80
   4  -3 -11  186.18   11.30
  -4  -3  11  187.88   11.60
  -4  -3  11  196.98   12.70
  -4   3 -11  132.49   67.29
  -4   3 -11  198.58   12.20
   4   3  11  197.58   15.10
  -4  -3  11  198.08   15.70
  -4   3 -11  215.18   17.70
   5  -3  11  185.18   13.00
   5  -3  11  192.88   17.30
  -5  -3 -11  171.78   14.50
  -5   3  11  140.09   56.09
  -5  -3 -11  236.88   42.60
   5   3 -11  182.68   11.00
  -5  -3 -11  172.58   13.80
  -5   3  11  194.08   11.50
  -5   3 -11  199.48   20.20
   5   3  11  184.68   15.90
  -5  -3  11  194.88   12.40
  -5   3 -11   61.59   58.79
  -5  -3  11  190.18   15.40
   5  -3 -11  180.98   10.80
  -5  -3  11  181.98   11.00
  -5   3 -11  185.28   11.50
  -6   3  11  586.64   34.80
   6  -3  11  745.83   38.80
  -6  -3 -11  665.43   38.70
   6   3 -11  739.43   36.20
  -6   3 -11  462.15  131.99
   6  -3 -11  601.74   34.50
  -6  -3  11  693.03   45.60
  -6  -3  11  645.14   38.40
   7  -3  11   99.29    9.40
  -7  -3 -11  125.79   10.00
   7   3 -11  128.49    7.50
  -7   3  11  105.59    7.40
  -7  -3 -11  108.99    9.90
  -7  -3 -11  114.69    9.20
  -7  -3  11  122.99   10.70
  -7  -3  11  108.69    8.20
   7  -3 -11  107.09    7.10
   8  -3  11   21.90    4.90
   8   3 -11   31.30    3.00
  -8   3  11   41.90    4.60
  -8  -3 -11   36.30    7.40
   8  -3  11   33.30    3.40
   8  -3 -11   34.70    2.90
  -8  -3  11   35.00    5.30
  -8   3 -11   36.00    3.80
  -9  -3 -11   45.50    5.00
   9  -3  11   39.50    3.30
  -9   3  11   40.70    3.00
  -9   3 -11   33.00    3.30
  -9   3 -11   38.60    4.80
   9  -3 -11   40.50    2.90
   0  -4  11 1086.99   58.99
   0   4  11 1071.19   58.89
   0  -4 -11 1124.99   57.59
   0   4  11 1174.88   60.59
   0   4 -11 1189.68   62.19
   0   4 -11 1151.98   58.39
   1  -4  11  350.66   20.90
   1  -4  11  383.26   22.50
  -1   4  11  339.77   20.20
  -1  -4 -11  335.87   60.79
   1   4 -11  362.86   19.70
  -1  -4 -11  360.46   19.10
   1   4 -11  360.56   23.10
  -1   4 -11  374.36   23.80
   1   4  11  370.46   22.20
   1  -4 -11  319.57   19.00
  -1   4 -11  363.66   20.00
   1  -4 -11  234.58   62.39
  -1  -4  11  360.16   20.30
  -2  -4 -11   63.39   38.50
   2   4 -11   79.59    6.00
  -2   4  11   81.29    6.60
   2  -4  11   89.49    7.30
  -2  -4 -11   72.39   10.90
  -2  -4 -11   71.69   13.20
   2  -4  11   88.79    9.70
   2   4  11   81.59    8.90
  -2  -4  11   75.59    9.20
  -2   4 -11  105.89   11.00
  -2   4 -11   85.99    6.60
  -2  -4  11   87.69    6.60
   3   4 -11  247.68   14.70
   3   4 -11  263.67   18.60
  -3  -4 -11  230.98   48.10
  -3  -4 -11  250.47   19.50
  -3   4  11  204.48   77.39
   3  -4  11  250.27   18.60
   3  -4  11  277.07   18.80
  -3   4  11  252.87   15.10
   3  -4 -11  260.47   14.40
  -3  -4  11  229.48   14.80
  -3   4 -11  286.87   20.40
  -3   4 -11  267.77   15.50
  -3  -4  11  273.87   19.20
   3   4  11  254.07   17.60
  -3  -4  11  262.07   15.90
   4  -4  11   33.60    4.50
   4  -4  11   35.70    7.50
  -4  -4 -11   28.70    6.10
  -4   4  11   -3.90   70.59
   4   4 -11   23.80    3.30
  -4  -4 -11   40.10    7.30
  -4  -4 -11   32.30   44.20
   4   4 -11   19.90    5.50
  -4  -4  11   30.00    4.10
  -4  -4  11   36.30    6.70
   4   4  11   26.90    6.20
  -4   4 -11   33.10    3.90
  -4  -4  11   26.90    3.30
  -4   4 -11   26.80    8.30
   4  -4 -11   31.40    3.10
  -5   4  11   18.90    2.80
   5  -4  11   18.20    7.40
   5   4 -11   12.80    5.70
  -5   4  11   15.90   71.19
  -5  -4 -11   18.60    4.30
  -5  -4 -11   15.10    4.70
  -5  -4 -11    5.20   27.50
   5   4 -11   14.70    2.40
  -5  -4 -11    5.80    4.10
  -5  -4  11   16.60    3.30
   5  -4 -11   15.70    2.20
  -5  -4  11   20.30    2.60
  -5   4 -11   12.40    2.70
   5   4  11    8.90    5.70
  -5   4 -11   30.80   10.90
  -5  -4  11   16.50    4.90
  -6  -4 -11  131.49   11.30
  -6  -4 -11  129.29   11.30
  -6   4  11  148.99    9.10
   6   4 -11  139.59    8.60
  -6  -4 -11  153.48   11.40
  -6   4  11   -9.10   89.29
   6  -4  11  129.39   10.30
   6  -4 -11  135.39    8.40
  -6  -4  11  127.29   12.30
  -6  -4  11  136.39    9.70
  -6   4 -11  152.48    9.10
  -7  -4 -11  378.16   21.30
  -7   4  11  320.57   18.80
  -7  -4 -11  358.26   21.60
   7  -4  11  311.47   20.20
  -7  -4 -11  331.57   20.30
   7  -4 -11  328.57   18.40
  -7  -4  11  362.46   22.20
  -7   4 -11  353.46   18.40
  -7  -4  11  341.27   19.60
  -8   4  11   24.10    2.50
  -8  -4 -11   35.80    5.20
   8  -4  11   23.90    2.90
   8  -4  11   20.70    3.60
  -8  -4  11   26.60    3.00
  -8   4 -11   21.60    3.10
   8  -4 -11   23.00    2.30
  -9   4  11   13.30    1.60
   9  -4  11   11.00    2.20
  -9   4 -11    9.50    2.20
  -9   4 -11   16.10    3.10
   0   5 -11   58.49    4.90
   0  -5  11   51.99    7.60
   0  -5 -11   52.99    4.70
   0   5  11   61.19    9.20
   0  -5  11   52.09    5.40
   0   5 -11   62.19    8.90
   0  -5 -11   21.70   47.20
  -1  -5 -11   54.59   44.30
  -1  -5 -11  132.69   18.70
   1  -5  11  172.88   11.20
   1  -5  11  191.98   15.20
  -1   5  11  168.58   11.00
   1   5 -11  157.08   10.20
   1   5 -11  169.48   14.30
   1  -5  11  129.89   13.10
  -1  -5  11  156.58   10.60
  -1   5 -11  170.88   10.50
   1  -5 -11   34.40   55.69
  -1   5 -11  166.58   15.00
   1  -5 -11  177.68   10.00
   1   5  11  179.98   13.50
  -1  -5  11  136.59   13.20
  -2   5  11  142.29    9.10
   2   5 -11  122.59    8.30
   2   5 -11  124.89   12.20
  -2  -5 -11  102.09   43.70
  -2  -5 -11  114.09   14.90
   2  -5  11  127.59    9.40
   2  -5  11  124.19   12.60
  -2   5  11  127.59   12.70
   2  -5  11  114.59   11.80
  -2  -5 -11  128.19   13.00
   2  -5 -11  120.79    7.70
   2   5  11  111.79   11.30
  -2  -5  11  114.39   11.40
  -2   5 -11  124.19    8.60
  -2  -5  11  125.59    8.60
  -2   5 -11  142.89   13.80
  -3  -5 -11  214.28   17.60
  -3  -5 -11  206.38   17.30
   3   5 -11  203.58   12.50
  -3   5  11  209.28   12.90
   3  -5  11  214.68   13.90
  -3  -5 -11  215.08   49.30
   3  -5  11  208.58   17.30
   3   5 -11  203.78   17.00
  -3   5 -11  219.98   13.30
   3  -5 -11  208.58   12.00
  -3  -5  11  206.88   12.50
   3   5  11  211.78   15.90
  -3   5 -11  217.48   19.00
  -3  -5  11  216.78   16.70
  -3  -5  11  214.58   13.60
  -4  -5 -11  251.07   46.20
   4   5 -11  279.67   16.90
   4  -5  11  325.67   22.90
  -4   5  11  299.87   17.50
  -4  -5 -11  311.27   22.00
   4  -5  11  301.87   18.60
   4   5 -11  320.17   22.70
  -4  -5 -11  293.37   20.90
  -4   5 -11  284.37   17.60
   4   5  11  324.47   22.10
   4  -5 -11  312.87   16.70
  -4  -5  11  299.57   21.40
  -4   5 -11  350.86   27.00
  -4  -5  11  290.37   16.60
  -4  -5  11  303.37   18.20
   5   5 -11  611.44   32.10
  -5  -5 -11  588.44   35.70
  -5  -5 -11  635.64   40.70
   6  -5  11   15.80    3.10
   6  -5  11   18.80    2.70
  -6  -5 -11   16.80    3.90
  -6  -5 -11   15.00    4.10
   6   5 -11   17.40    2.70
  -6   5  11   20.90    2.80
  -6   5 -11   16.80    2.70
  -6  -5  11   19.30    3.00
  -6  -5  11   18.30    4.50
   6  -5 -11   18.50    2.20
   7  -5  11   39.00    4.50
  -7  -5 -11   36.30    5.20
  -7   5  11   36.70    3.40
   7  -5  11   33.00    3.40
  -7  -5  11   36.20    3.80
  -7   5 -11   36.90    4.10
   7  -5 -11   29.20    2.80
  -7  -5  11   34.40    6.00
  -7   5 -11   37.10    4.70
   8  -5  11    4.50    2.10
  -8   5  11    3.00    1.10
  -8  -5 -11    3.50    2.00
   8  -5  11    2.90    1.00
  -8   5 -11    3.50    1.50
  -8  -5  11    6.40    2.40
  -8  -5  11    3.50    1.30
   8  -5 -11    1.80    0.70
   0  -6  11  755.02   44.60
   0  -6  11  763.02   41.40
   0   6  11  803.82   44.40
   0  -6 -11  716.33   49.20
   0   6 -11  841.82   46.30
   0  -6 -11  506.15  113.29
   0   6 -11  824.22   41.20
   1  -6  11  262.67   16.40
   1   6 -11  269.57   15.70
   1  -6  11  235.78   18.70
  -1  -6 -11  302.57   69.19
   1   6 -11  284.87   20.80
  -1   6  11  260.47   19.50
  -1  -6 -11  279.47   21.10
  -1   6  11  265.67   16.40
  -1  -6  11  252.87   19.10
   1  -6 -11  227.18   26.30
  -1   6 -11  287.67   21.40
  -1  -6  11  265.37   15.80
   1   6  11  286.07   19.40
  -1   6 -11  286.57   16.00
  -2  -6 -11  115.59   43.20
   2   6 -11   91.49   12.00
  -2  -6 -11   89.29   13.00
  -2   6  11  104.09    7.80
   2  -6  11  108.39   15.50
   2  -6  11   98.39    7.90
  -2  -6 -11   80.79   10.80
   2   6 -11  101.39    7.20
  -2   6 -11  107.29   13.70
   2   6  11  102.59   11.30
  -2   6 -11   99.19    7.40
  -2  -6  11  104.69   10.50
   2  -6 -11   93.19    6.20
  -2  -6  11   96.29    6.90
   3  -6  11  760.32   41.10
   3  -6  11  872.31   53.79
  -3  -6 -11  727.03   45.20
  -3   6  11  759.02   40.10
   3   6 -11  747.33   39.70
  -3  -6 -11  692.13   69.19
   3  -6  11  752.62   39.20
  -3  -6 -11  752.52   45.20
  -3   6 -11  771.12   40.40
  -3  -6  11  735.83   39.10
   3   6  11  650.83   47.90
  -3   6 -11  888.51   56.59
  -3  -6  11  761.72   44.20
   3  -6 -11  756.52   38.90
  -4  -6 -11  149.99   14.80
  -4   6  11  159.78   11.80
   4  -6  11  141.79   12.50
  -4  -6 -11  121.79   28.30
   4   6 -11  141.19    9.40
  -4  -6 -11  143.59   14.30
   4  -6  11  163.48   11.60
  -4  -6  11  158.88   11.40
  -4   6 -11  158.18   10.90
  -4  -6  11  139.19   13.30
  -5  -6 -11   17.80    4.50
  -5   6  11   23.10    3.00
   5  -6  11   21.50    2.90
   5   6 -11   18.40    2.90
   5  -6  11   19.40    3.50
  -5  -6 -11   21.60    4.70
  -5  -6  11   12.40    3.50
   5  -6 -11   18.60    2.20
  -5  -6  11   12.40    2.60
  -5   6 -11   19.50    3.00
  -6  -6 -11   44.70    5.90
   6  -6  11   40.20    3.80
  -6  -6 -11   42.10    5.40
   6  -6  11   51.09    5.10
  -6   6  11   54.79    4.30
  -6   6 -11   44.90    4.20
  -6  -6  11   47.80    4.60
  -6  -6  11   38.40    6.30
   6  -6 -11   45.20    3.50
  -7  -6 -11   67.49    5.70
   7  -6  11   65.99    4.60
   7  -6  11   59.79    5.50
  -7  -6 -11   66.39    6.60
  -7   6  11   75.09    5.50
  -7   6 -11   63.59    4.50
  -7  -6  11   63.99    6.40
   7  -6 -11   57.39    4.10
[truncated: 93,521 more chars]
